# Supplementary material for: Passive infusion of an S2-Stem broadly neutralizing antibody protects against SARS-CoV-2 infection and lower airway inflammation in rhesus macaques
Source: PLoS Pathog. 2025 Jan 23;21(1):e1012456. doi: 10.1371/journal.ppat.1012456 (PMC11793774; doi:10.1371/journal.ppat.1012456)
Supplement: S4 Data — (XLSX) [file ppat.1012456.s005.xlsx]

## Sheet: Activated cDC_2dpi
	p_val	avg_log2FC	pct.1	pct.2	p_val_adj
ISG15	1.32372e-25	-1.14272	0.5	0.985	2.84085e-21
IFI6	4.99485e-23	-0.787054	0.705	1	1.07194e-18
MX2	2.6743e-22	-1.05993	0.364	0.96	5.73931e-18
APOL2	8.36066e-22	-0.906649	0.568	0.96	1.79428e-17
MX1	1.29322e-21	-0.968366	0.455	0.98	2.77538e-17
IFI27	4.05268e-21	-1.43812	0.25	0.909	8.69746e-17
BMT2	3.31328e-20	-1.25364	0.068	0.768	7.11062e-16
MAMU-E	1.81887e-19	-0.291199	1	0.995	3.90347e-15
ISG20	2.22248e-19	-0.983447	0.432	0.949	4.76967e-15
PSMB9	3.89839e-19	-0.464992	0.909	0.99	8.36634e-15
HERC5	5.53475e-19	-0.866178	0.295	0.939	1.18781e-14
WARS1.1	7.40234e-19	-0.759812	0.795	0.975	1.58862e-14
UNC93B1	3.42427e-18	-0.906782	0.25	0.894	7.34883e-14
CXCL10	1.02596e-17	-1.30065	0.227	0.889	2.20182e-13
IFI44L	1.76231e-17	-0.869866	0.318	0.904	3.78209e-13
IFIT2	2.35545e-17	-1.08514	0.295	0.909	5.05503e-13
RBPMS	3.55802e-17	-1.21468	0.091	0.722	7.63588e-13
MAMU-A	5.04564e-17	-0.293396	1	1	1.08285e-12
ENSMMUG00000050829	6.90856e-17	-0.337726	0.955	0.985	1.48265e-12
ENSMMUG00000054038	1.44337e-16	-0.328147	0.977	1	3.09763e-12
ADORA2B	1.13954e-15	-0.921458	0.045	0.682	2.44556e-11
IFI16	1.22749e-15	-0.582984	0.727	0.99	2.63431e-11
UBE2L6	2.38473e-15	-0.756067	0.386	0.934	5.11788e-11
IFIT3	6.18351e-15	-0.963448	0.25	0.859	1.32704e-10
ENSMMUG00000028695	1.32881e-14	-0.804962	0.023	0.626	2.85175e-10
IRF7	1.44459e-14	-0.932738	0.273	0.859	3.10024e-10
EEF1B2	1.58962e-14	0.448897	0.977	0.874	3.41149e-10
PSME1	1.60468e-14	-0.324035	0.955	0.98	3.44381e-10
DHX58	1.89131e-14	-0.629135	0.568	0.97	4.05893e-10
SAMD9L	2.09343e-14	-0.739865	0.409	0.909	4.4927e-10
PLA2G4C	2.20215e-14	-0.935167	0.25	0.818	4.72604e-10
SPATS2L	2.40605e-14	-0.813894	0.386	0.909	5.16363e-10
CXCL11	2.82991e-14	-1.125	0.25	0.854	6.07326e-10
GBP3	2.99032e-14	-0.884863	0.523	0.944	6.41753e-10
PSMB8	7.02409e-14	-0.439138	0.932	0.99	1.50744e-09
PSME2	7.42397e-14	-0.477566	0.886	0.985	1.59326e-09
ENSMMUG00000014786	3.35518e-13	0.340466	0.932	0.904	7.20055e-09
CCL22	4.15228e-13	1.04575	0.818	0.333	8.91121e-09
STAT1	4.47096e-13	-0.620675	0.659	0.97	9.59513e-09
PLAC8	6.4055e-13	-0.952077	0.455	0.889	1.37469e-08
KCNH7	9.28433e-13	-0.672364	0.614	0.949	1.99251e-08
ENSMMUG00000062894	1.20203e-12	-0.763634	0.023	0.566	2.57967e-08
CCL17	2.41087e-12	1.22363	0.614	0.091	5.17397e-08
OAS2	2.7477e-12	-0.688166	0.364	0.889	5.89683e-08
ENSMMUG00000061824	3.47722e-12	-0.318714	0.955	0.985	7.46246e-08
BST2	3.55432e-12	-0.678372	0.591	0.955	7.62792e-08
RIN3	3.56758e-12	0.62952	0.636	0.126	7.65639e-08
IFI35	3.56836e-12	-0.689858	0.523	0.899	7.65805e-08
ENSMMUG00000003073	3.61729e-12	0.290943	1	0.97	7.76307e-08
RNF213	3.80812e-12	-0.609468	0.682	0.955	8.1726e-08
PARP14	4.72261e-12	-0.745619	0.295	0.823	1.01352e-07
ENSMMUG00000052293	4.96838e-12	-0.531048	0.909	0.97	1.06627e-07
EEF2	6.79917e-12	0.298827	0.977	0.965	1.45917e-07
ENSMMUG00000062821	1.13279e-11	-0.743237	0.205	0.758	2.43109e-07
NPM1	1.23722e-11	0.356274	0.955	0.934	2.65519e-07
ODF3B	1.29113e-11	-0.614359	0.568	0.914	2.7709e-07
SLC25A6	1.60324e-11	0.27577	0.977	0.97	3.44072e-07
NEURL3	1.87698e-11	-0.71857	0.273	0.813	4.02819e-07
COX4I1	1.88253e-11	0.270646	0.977	0.96	4.04009e-07
EIF2AK2	2.27967e-11	-0.566716	0.341	0.869	4.8924e-07
PABPC1	3.59119e-11	0.292717	1	0.985	7.70706e-07
CD38	3.77704e-11	-0.75777	0.386	0.864	8.1059e-07
C15H9orf152	4.21734e-11	-0.29852	1	0.995	9.05082e-07
PLAAT3	4.50122e-11	-0.612609	0.682	0.919	9.66007e-07
ENSMMUG00000017890	4.9653e-11	-0.617064	0.455	0.904	1.0656e-06
NAPA	7.78952e-11	-0.547007	0.614	0.944	1.67171e-06
OASL	9.5692e-11	-0.750693	0.273	0.803	2.05365e-06
CMPK2	9.89148e-11	-0.672789	0.114	0.652	2.12281e-06
TREML2	1.02746e-10	-0.683366	0.114	0.631	2.20504e-06
PSMF1	1.17134e-10	-0.655554	0.318	0.818	2.51381e-06
HNRNPH2	1.8365e-10	0.296525	0.955	0.944	3.94132e-06
RAMP2	2.00147e-10	0.787416	0.727	0.364	4.29535e-06
LGALS3BP	2.17714e-10	-0.729318	0.318	0.783	4.67237e-06
OAS1	2.28713e-10	-0.874678	0.227	0.732	4.9084e-06
DSE	3.04188e-10	-0.645746	0.682	0.924	6.52818e-06
RAMP1	3.61105e-10	0.674908	0.841	0.591	7.74967e-06
DRAP1	4.89614e-10	-0.610432	0.523	0.864	1.05076e-05
GPX4	5.2373e-10	0.383736	0.977	0.899	1.12398e-05
DDX58	6.21347e-10	-0.684024	0.318	0.813	1.33347e-05
EEF1G	6.27997e-10	0.293502	0.932	0.919	1.34774e-05
NECAP2	1.14539e-09	0.480614	0.841	0.601	2.45812e-05
IFIT1	1.23695e-09	-0.683519	0.205	0.722	2.65461e-05
NMI	1.74713e-09	-0.599493	0.364	0.828	3.74951e-05
FBXO6	1.75256e-09	-0.569894	0.523	0.904	3.76116e-05
EIF2S2	1.77537e-09	-0.534109	0.636	0.899	3.81012e-05
CXCL9	1.85366e-09	-0.967324	0.205	0.712	3.97814e-05
OAS3	2.69111e-09	-0.610139	0.182	0.687	5.77538e-05
NEK6	2.81518e-09	0.626992	0.659	0.217	6.04167e-05
FLT3	2.88701e-09	0.502429	0.568	0.333	6.19581e-05
PFDN5	2.89551e-09	0.339192	0.955	0.899	6.21406e-05
ENSMMUG00000063316	2.93928e-09	0.657288	0.705	0.222	6.308e-05
DRAM1	3.11875e-09	-0.656058	0.386	0.833	6.69315e-05
EIF3K	3.16174e-09	0.300242	0.955	0.909	6.78541e-05
GBP7	4.04326e-09	-0.747912	0.205	0.687	8.67725e-05
DYNLT1	4.38513e-09	-0.62416	0.409	0.813	9.41092e-05
MACROD2	5.10541e-09	0.464807	0.318	0.015	0.000109567
LAP3	5.13113e-09	-0.253806	0.955	0.99	0.000110119
PHF11	5.30016e-09	-0.543073	0.477	0.874	0.000113747
AHNAK	5.70815e-09	0.475554	0.818	0.722	0.000122503
NT5C3A	6.56304e-09	-0.623329	0.295	0.722	0.000140849
IL1R2	8.82246e-09	0.549889	0.386	0.051	0.000189339
EIF4B	9.5219e-09	0.410898	0.727	0.535	0.000204349
SEC23IP	9.82905e-09	-0.648095	0.341	0.798	0.000210941
RELL1	1.0744e-08	0.5293	0.636	0.253	0.000230578
KCNMA1	1.35696e-08	-0.728819	0.114	0.571	0.000291218
EIF3L	1.41571e-08	0.307198	0.818	0.763	0.000303825
IFI44	1.472e-08	-0.584918	0.227	0.712	0.000315905
UBE2E2	1.47377e-08	-0.423368	0.477	0.899	0.000316285
BTF3	1.9668e-08	0.278768	0.977	0.944	0.000422096
PIP4K2A	2.22586e-08	0.562888	0.886	0.545	0.000477693
ENSMMUG00000058389	2.36938e-08	0.272988	0.909	0.899	0.000508493
ENSMMUG00000064873	2.57328e-08	-0.620677	0.295	0.763	0.000552252
NME2	2.68537e-08	0.310572	0.977	0.929	0.000576306
PRKAR2B	2.77666e-08	0.56457	0.682	0.313	0.000595899
IL13RA1	2.82966e-08	0.455105	0.841	0.616	0.000607274
ZFAND5	2.83538e-08	0.384919	0.841	0.727	0.000608501
IFNGR1	2.83696e-08	0.514925	0.795	0.495	0.00060884
MAMU-F	3.03443e-08	-0.478347	0.614	0.934	0.000651219
CUL1	3.24032e-08	-0.537329	0.523	0.864	0.000695405
IL15RA	3.72414e-08	-0.559748	0.273	0.732	0.000799238
CSTB	3.89243e-08	0.354069	0.932	0.909	0.000835354
DDX60	3.893e-08	-0.574117	0.25	0.687	0.000835476
ENSMMUG00000058755	4.30106e-08	0.26334	1	0.985	0.000923051
ARHGAP10	4.37829e-08	0.618881	0.659	0.258	0.000939624
ATP5MC2	4.94898e-08	0.2744	0.977	0.944	0.0010621
ITGA4	5.21873e-08	0.427848	0.977	0.818	0.00111999
IDO2	5.70656e-08	0.543799	0.568	0.308	0.00122468
SHFL	7.44036e-08	-0.50246	0.273	0.727	0.00159678
ENSMMUG00000058325	7.807e-08	-0.300831	0.886	0.995	0.00167546
ENSMMUG00000013256	7.94398e-08	-0.606815	0.341	0.768	0.00170486
SARS1	8.00452e-08	-0.554805	0.341	0.773	0.00171785
PSMA2	8.20181e-08	-0.410585	0.75	0.955	0.00176019
NAGK	8.35807e-08	-0.517043	0.227	0.692	0.00179373
PLSCR1	8.97496e-08	-0.47551	0.205	0.652	0.00192612
CD63	1.0886e-07	-0.357305	0.886	0.965	0.00233625
SLC39A1	1.09054e-07	-0.496419	0.205	0.657	0.00234041
CYBA	1.1325e-07	-0.457561	0.75	0.934	0.00243045
IFIT5	1.24902e-07	-0.549435	0.273	0.707	0.00268052
ENSMMUG00000045208	1.26625e-07	-0.443768	0.818	0.96	0.0027175
SOD2	1.33176e-07	-0.603052	0.75	0.919	0.0028581
C3H21orf91	1.36279e-07	-0.546327	0.205	0.631	0.00292468
SLFN5	1.37931e-07	-0.552236	0.227	0.667	0.00296013
ARMCX1	1.38482e-07	-0.457517	0.068	0.48	0.00297195
SLFN13	1.47033e-07	-0.503292	0.182	0.621	0.00315548
ENSMMUG00000003272	1.56431e-07	-0.533596	0.455	0.813	0.00335716
LIG1	1.68945e-07	-0.535618	0.114	0.54	0.00362572
MYD88	1.71405e-07	-0.378805	0.068	0.455	0.00367852
CGAS	1.7725e-07	-0.528098	0.227	0.672	0.00380397
HERC6	1.79155e-07	-0.497479	0.318	0.763	0.00384484
STAMBPL1	2.04882e-07	-0.54484	0.432	0.798	0.00439697
ARHGAP26	2.29984e-07	0.552481	0.545	0.263	0.00493569
RSAD2	2.46287e-07	-0.561889	0.159	0.601	0.00528556
XRN1	2.59482e-07	-0.521158	0.568	0.854	0.00556875
NSA2	3.5401e-07	0.397582	0.886	0.687	0.0075974
LCP1	3.5542e-07	0.322935	0.909	0.869	0.00762767
SLC38A5	3.58211e-07	-0.532776	0.227	0.672	0.00768757
PFKFB3	3.66447e-07	0.501035	0.591	0.273	0.00786431
DCAF6	3.77353e-07	0.486362	0.75	0.414	0.00809838
PML	4.33354e-07	-0.479443	0.432	0.828	0.00930021
CCDC88A	4.35694e-07	0.359443	0.955	0.874	0.00935043
SDC3	4.38539e-07	-0.491636	0.068	0.465	0.00941148
TMEM140	4.49239e-07	-0.509078	0.136	0.561	0.00964111
MINK1	4.5519e-07	0.497443	0.818	0.449	0.00976883
BCL2L14	4.66432e-07	-0.552871	0.295	0.717	0.0100101
EIF3E	5.08356e-07	0.324024	0.682	0.571	0.0109098
MGAT4B	5.14861e-07	0.352178	0.523	0.338	0.0110494
MOCOS	5.37413e-07	-0.473745	0.114	0.52	0.0115334
GLIPR2	7.04736e-07	-0.542001	0.455	0.828	0.0151243
BZW2	7.86576e-07	0.489329	0.682	0.384	0.0168807
ST8SIA4	8.26854e-07	-0.490366	0.523	0.879	0.0177451
NCOA3	8.81189e-07	0.346548	0.659	0.581	0.0189112
IRF1	9.00636e-07	-0.518966	0.636	0.904	0.0193285
PLAAT4	9.60213e-07	-0.716037	0.341	0.737	0.0206071
SLC25A3	9.64125e-07	0.278157	0.909	0.859	0.0206911
TRIM25	1.02831e-06	-0.4795	0.341	0.753	0.0220685
ENSMMUG00000060590	1.07265e-06	-0.302551	0	0.273	0.0230202
ENSMMUG00000006283	1.08507e-06	0.3564	0.864	0.727	0.0232868
SNX6	1.12544e-06	-0.399612	0.614	0.884	0.0241532
ALCAM	1.19676e-06	0.541755	0.795	0.48	0.0256837
ENSMMUG00000061125	1.32642e-06	0.456682	0.75	0.505	0.0284663
CDC14A	1.33103e-06	0.444719	0.705	0.303	0.0285653
TMEM131L	1.35643e-06	0.425118	0.705	0.561	0.0291104
SLC35B4	1.40937e-06	-0.291565	0	0.268	0.0302466
SLFN12L	1.84905e-06	-0.294003	0	0.263	0.0396825
HARS1	1.9608e-06	-0.526098	0.273	0.662	0.0420808
CENPV	2.08726e-06	0.449164	0.545	0.192	0.0447947
CREG1	2.41732e-06	-0.580965	0.159	0.561	0.0518781
SIL1	2.46895e-06	0.449618	0.659	0.328	0.0529862
ARHGAP22	2.67631e-06	-0.43916	0.705	0.919	0.0574363
STAT2	3.01866e-06	-0.451254	0.432	0.808	0.0647835
AIM2	3.17438e-06	-0.488666	0.273	0.667	0.0681254
TMEM176B	3.2291e-06	0.557333	0.909	0.581	0.0692997
ENSMMUG00000050016	3.43165e-06	-0.485194	0.25	0.641	0.0736467
DNPEP	3.43171e-06	-0.502933	0.227	0.616	0.073648
A4GALT	3.65965e-06	0.439704	0.432	0.116	0.0785398
CASP1	3.7546e-06	-0.576761	0.364	0.737	0.0805774
SHISA5	4.07923e-06	-0.462717	0.5	0.798	0.0875443
FGF9	4.46763e-06	0.476991	0.364	0.071	0.0958797
RFTN1	4.95464e-06	0.354318	0.955	0.859	0.106332
COTL1	4.95728e-06	0.355206	0.932	0.869	0.106388
POR	5.11793e-06	-0.444979	0.25	0.641	0.109836
HIPK3	5.17282e-06	0.439789	0.864	0.545	0.111014
MOV10	5.2587e-06	-0.428224	0.136	0.49	0.112857
PSMB6	5.91759e-06	-0.355979	0.727	0.929	0.126997
ANKRD10	6.09075e-06	0.402353	0.705	0.475	0.130714
CD1E	6.10343e-06	0.55123	0.318	0.045	0.130986
ANXA1	6.18579e-06	-0.550658	0.432	0.793	0.132753
MAP3K13	6.48396e-06	0.298993	0.659	0.591	0.139152
CYB5R3	7.04942e-06	0.310016	0.477	0.323	0.151288
C11H12orf57	7.13921e-06	0.460386	0.636	0.394	0.153215
EIF3G	7.5019e-06	0.327832	0.818	0.687	0.160998
SAMD9	7.6846e-06	-0.358622	0.023	0.328	0.164919
CTDNEP1	8.16498e-06	0.34337	0.932	0.717	0.175229
CEP350	9.29267e-06	0.383062	0.932	0.747	0.19943
PMAIP1	9.50543e-06	-0.5176	0.205	0.581	0.203996
SP100	9.97133e-06	-0.299711	0.795	0.98	0.213995
RAPH1	1.02229e-05	0.452761	0.568	0.232	0.219394
ENSMMUG00000061756	1.02605e-05	-0.449264	0.159	0.535	0.220202
EXT1	1.02956e-05	-0.504096	0.295	0.677	0.220953
SESN3	1.06392e-05	0.385405	0.364	0.121	0.228327
RIPK2	1.19819e-05	-0.469704	0.341	0.702	0.257143
ENSMMUG00000008587	1.2112e-05	-0.532486	0.318	0.702	0.259935
ENSMMUG00000051095	1.24108e-05	0.559795	0.659	0.313	0.266349
SELPLG	1.25928e-05	0.426104	0.864	0.652	0.270254
TRIM21	1.28255e-05	-0.331026	0.068	0.359	0.275249
DENND1B	1.38165e-05	-0.425869	0.523	0.854	0.296515
FDFT1	1.45536e-05	0.441026	0.75	0.515	0.312334
TBC1D8	1.47175e-05	0.445993	0.909	0.722	0.315852
CCNI	1.47453e-05	0.333066	0.909	0.753	0.316449
RAB10	1.49783e-05	-0.367198	0.75	0.949	0.321449
VPS13B	1.52606e-05	0.441249	0.795	0.53	0.327508
CRIP1	1.56016e-05	0.272433	0.977	0.965	0.334826
DESI1	1.60136e-05	-0.448853	0.318	0.682	0.343668
PSMB10	1.64135e-05	-0.422011	0.636	0.864	0.35225
RARRES1	1.67669e-05	0.435499	0.455	0.141	0.359835
APOL6	1.67871e-05	-0.574663	0.386	0.687	0.360267
NAMPT	1.72125e-05	-0.394294	0.591	0.778	0.369396
RIOK3	1.89475e-05	-0.406946	0.364	0.727	0.406632
IRF4	1.92772e-05	0.472404	0.727	0.48	0.413709
TNNT2	1.99777e-05	0.439548	0.591	0.268	0.428741
MRPL40	2.101e-05	-0.4607	0.386	0.737	0.450895
PARP9	2.16206e-05	-0.411585	0.295	0.662	0.463999
DTX3L	2.19123e-05	-0.445832	0.364	0.732	0.470261
FLNA	2.30854e-05	0.384027	0.864	0.652	0.495437
ASNS	2.32579e-05	-0.382446	0.068	0.394	0.499139
ATP2B1	2.34245e-05	0.404804	0.636	0.384	0.502712
APOBEC3A	2.46591e-05	-0.696743	0.159	0.495	0.52921
NUCKS1	2.49468e-05	-0.505435	0.5	0.763	0.535382
SAMHD1	2.54387e-05	-0.442686	0.364	0.727	0.545939
SNX10	2.54532e-05	-0.50367	0.182	0.535	0.546252
PSMA4	2.60053e-05	-0.351505	0.636	0.828	0.558101
YWHAH	2.80635e-05	-0.37043	0.705	0.909	0.602271
ASAP1	2.96733e-05	0.425819	0.864	0.545	0.636819
MYLPF	3.15181e-05	0.370762	0.341	0.121	0.67641
CCT6A	3.17634e-05	0.286334	0.864	0.763	0.681674
LRPPRC	3.17847e-05	0.36504	0.545	0.247	0.682133
SERPING1	3.22594e-05	-0.563333	0.159	0.485	0.69232
SCIMP	3.41372e-05	-0.467151	0.205	0.505	0.732618
EGLN3	3.77494e-05	0.390064	0.409	0.131	0.81014
ENSMMUG00000064692	4.18636e-05	0.336469	0.682	0.455	0.898434
TRIM22	4.34719e-05	-0.444293	0.295	0.646	0.93295
QARS1	4.52893e-05	0.257146	0.614	0.525	0.971954
PRCP	4.69397e-05	0.3107	0.818	0.697	1
SLC22A15	4.72371e-05	0.339903	0.386	0.096	1
ATF7	4.81078e-05	0.364361	0.591	0.369	1
PI4K2B	4.86154e-05	-0.405407	0.409	0.753	1
GAS7	4.87795e-05	0.344223	0.409	0.111	1
NCOR2	5.06097e-05	0.383719	0.5	0.197	1
KIF2A	5.23317e-05	0.42362	0.682	0.5	1
GRN	5.6135e-05	-0.39996	0.705	0.904	1
ICAM4	5.78127e-05	0.34298	0.364	0.091	1
CUL3	5.86969e-05	0.365653	0.568	0.333	1
RAB8A	5.95916e-05	-0.331462	0.659	0.813	1
AP3B2	6.35626e-05	0.274077	0.25	0.035	1
ANKMY2	6.42446e-05	0.333748	0.409	0.152	1
STX17	6.42693e-05	-0.359918	0.205	0.561	1
DOCK10	6.46604e-05	0.406117	0.886	0.611	1
TRIO	6.85812e-05	0.428011	0.568	0.354	1
IL7R	6.86843e-05	0.424308	0.886	0.732	1
ODC1	7.04739e-05	-0.37927	0.136	0.475	1
TNFSF10	7.07472e-05	-0.606295	0.182	0.48	1
SEC22B	7.30142e-05	-0.276334	0.045	0.333	1
BCL2A1	7.38144e-05	-0.294205	0.909	0.98	1
SUCNR1	7.74727e-05	-0.475755	0.182	0.53	1
CD1B	7.74966e-05	0.510604	0.318	0.086	1
MTSS1	7.78258e-05	0.491893	0.545	0.247	1
DNAJB14	8.219e-05	-0.290285	0.227	0.561	1
TRIM14	8.52978e-05	-0.383798	0.227	0.571	1
MYO7B	8.5473e-05	-0.343989	0.045	0.308	1
CYRIA	8.95512e-05	-0.386133	0.591	0.838	1
MAP3K14	9.08192e-05	0.3247	0.75	0.652	1
CD47	9.34199e-05	-0.328574	0.727	0.919	1
ZNF581	9.57213e-05	0.30462	0.636	0.48	1
TARS1	9.90558e-05	-0.382478	0.409	0.712	1
DDX60L	0.000100941	-0.416469	0.159	0.495	1
REPIN1	0.00010272	0.400044	0.682	0.429	1
INHBA	0.000103023	0.32207	0.273	0.045	1
ENSMMUG00000006397	0.000104642	-0.445835	0.5	0.778	1
BID	0.000105144	-0.40634	0.159	0.485	1
WARS1	0.000106178	-0.378678	0.227	0.576	1
SEMA4D	0.00010703	0.38958	0.364	0.121	1
ENSMMUG00000011868	0.000113143	-0.393866	0.068	0.364	1
LYST	0.00011348	0.413702	0.636	0.323	1
MVP	0.000114411	-0.310935	0.705	0.929	1
HM13	0.000117375	-0.393065	0.341	0.641	1
COQ2	0.000121927	-0.333872	0.091	0.384	1
GUK1	0.0001223	-0.355062	0.295	0.621	1
TDRD7	0.000124558	-0.384	0.318	0.646	1
TYROBP	0.000126872	0.322739	0.977	0.859	1
BPTF	0.000128834	0.371392	0.75	0.495	1
TACC1	0.000131792	0.357476	0.773	0.449	1
TWF2	0.000137685	0.295848	0.932	0.768	1
XAF1	0.000138013	-0.397926	0.341	0.652	1
OPN3	0.00013864	0.344592	0.341	0.116	1
CD164	0.000141589	-0.356885	0.591	0.854	1
ATG3	0.000142553	-0.40725	0.409	0.702	1
KDM3B	0.000144072	0.27424	0.409	0.268	1
NMRK1	0.000144898	0.388867	0.659	0.409	1
HSH2D	0.00014625	-0.390904	0.227	0.566	1
CRYBG1	0.00014674	0.318185	0.886	0.753	1
MPHOSPH10	0.000147103	-0.279905	0.045	0.298	1
HNRNPH1	0.000147355	0.255339	0.523	0.455	1
DENND4A	0.000148802	0.353884	0.886	0.747	1
ACSL1	0.000151981	-0.334904	0.182	0.51	1
ENSMMUG00000003130	0.00016333	-0.382295	0.386	0.707	1
PSMA1	0.000166127	-0.341512	0.545	0.838	1
MT2A	0.000174962	-0.596522	0.25	0.581	1
IRF5	0.000176408	-0.391803	0.227	0.566	1
PTPN1	0.000186572	-0.299319	0.841	0.939	1
APOE	0.000190741	0.568567	0.682	0.566	1
IRF8	0.000191766	-0.471277	0.477	0.778	1
RNF145	0.000193274	0.378399	0.659	0.379	1
KCTD14	0.000196943	-0.414641	0.091	0.369	1
CMTR1	0.000206141	-0.335176	0.182	0.51	1
MED13L	0.000208203	0.357963	0.795	0.646	1
TAPBP	0.000217807	-0.30449	0.705	0.904	1
CD40	0.000218037	-0.377717	0.705	0.899	1
ALOX5AP	0.000228311	0.456462	0.591	0.328	1
ENSMMUG00000002324	0.000229099	0.288542	0.614	0.47	1
ANXA5	0.000230101	-0.328431	0.568	0.859	1
TM6SF1	0.00023118	-0.358497	0.227	0.561	1
EZR	0.000234128	-0.382416	0.455	0.758	1
GRIPAP1	0.000252489	-0.350878	0.205	0.515	1
ENSMMUG00000051893	0.000263357	-0.377609	0.5	0.798	1
PTK2B	0.00026646	-0.353106	0.409	0.657	1
YARS1	0.000269591	-0.314135	0.182	0.5	1
NAV1	0.000275455	0.399107	0.432	0.157	1
RUBCN	0.000287186	0.332526	0.727	0.52	1
BAZ1A	0.00028862	-0.31543	0.636	0.889	1
STX11	0.000291153	-0.374346	0.432	0.742	1
SLC3A2	0.000296021	-0.397274	0.477	0.778	1
RUFY3	0.000304071	-0.358137	0.409	0.732	1
HIST1H2BJ	0.000311852	-0.314925	0.091	0.348	1
CLNS1A	0.000316459	0.314379	0.773	0.51	1
GORASP1	0.000326944	0.347501	0.455	0.258	1
NET1	0.000327139	-0.417365	0.591	0.823	1
MRPL14	0.000329137	-0.250044	0.614	0.884	1
AKNA	0.000339867	0.344159	0.5	0.258	1
APPL1	0.000340864	0.286719	0.955	0.808	1
PTBP3	0.000347831	0.307351	0.886	0.753	1
CAMK1D	0.000353881	0.361398	0.432	0.217	1
CERS6	0.000353903	0.358195	0.909	0.717	1
CLEC2D	0.000359347	-0.453105	0.318	0.551	1
NRIP1	0.000364216	-0.287436	0.75	0.949	1
CHD3	0.000370219	0.381759	0.659	0.379	1
MRPL42	0.000373441	-0.291847	0.114	0.389	1
HIPK2	0.000383858	0.266347	0.341	0.091	1
FLI1	0.000387717	0.341393	0.432	0.207	1
AMZ2	0.000389691	0.35479	0.727	0.475	1
SH3GLB1	0.000395715	-0.358732	0.455	0.737	1
SERPINF1	0.000396682	0.299037	0.318	0.081	1
SDC4	0.000398197	0.329318	0.455	0.212	1
CARS1	0.000409326	-0.334426	0.364	0.667	1
DEK	0.000415804	-0.318159	0.705	0.894	1
ENSMMUG00000060377	0.00041865	0.278065	0.75	0.636	1
ENSMMUG00000008396	0.000424005	-0.299668	0.114	0.369	1
HTR7	0.000424405	-0.378503	0.477	0.773	1
CHST11	0.000433326	0.405393	0.432	0.227	1
RFXANK	0.000437557	-0.301811	0.136	0.419	1
SIGLEC1	0.000440506	-0.401927	0.25	0.53	1
KMT2C	0.000443313	0.276221	0.682	0.601	1
ARHGDIB	0.00044836	0.322164	0.341	0.237	1
CD200	0.000449691	-0.363517	0.545	0.641	1
IDO1	0.000454665	-0.329032	0.818	0.909	1
NFKBID	0.000466616	0.359844	0.386	0.136	1
ADAP2	0.000481633	-0.363233	0.205	0.51	1
ADAR	0.000484107	-0.323542	0.545	0.828	1
CSF3R	0.000485422	-0.384986	0.045	0.293	1
FOXO1	0.000495484	0.383983	0.545	0.293	1
YPEL3	0.000498275	0.328783	0.5	0.323	1
ACTR3B	0.000505617	0.390625	0.455	0.202	1
SP110	0.00051982	-0.289316	0.75	0.924	1
C14H11orf58	0.000528505	-0.271303	0.091	0.333	1
TMEM123	0.000537744	-0.373798	0.432	0.707	1
SCARB2	0.000549143	-0.413956	0.205	0.515	1
SEC61G	0.000559809	-0.288346	0.727	0.914	1
TGFBR1	0.000571318	0.338349	0.795	0.53	1
NR1H2	0.000574069	-0.334616	0.477	0.753	1
CXCR4	0.000578453	0.352442	0.477	0.303	1
ARPC5L	0.000581576	-0.304337	0.25	0.566	1
DNM1	0.000583277	0.309053	0.273	0.126	1
PDIA6	0.000586662	-0.307737	0.205	0.51	1
EHD4	0.000595082	-0.377196	0.273	0.576	1
ACHE	0.000597706	-0.333199	0.045	0.288	1
RALBP1	0.000615547	0.290889	0.545	0.384	1
IRF9	0.000622536	-0.318847	0.614	0.828	1
TAF7	0.000639692	-0.265999	0.545	0.828	1
TLE2	0.000645057	0.254357	0.477	0.338	1
UXS1	0.000656584	0.303375	0.341	0.131	1
PQBP1	0.000659655	0.292273	0.614	0.389	1
DDIT4	0.000672071	-0.428007	0.159	0.439	1
APOBEC3H	0.000676353	-0.366464	0.341	0.626	1
RILPL2	0.000684129	-0.356727	0.477	0.753	1
SNRPD3	0.000694007	0.254868	0.818	0.687	1
SAR1A	0.000697279	-0.267153	0.364	0.672	1
GAB2	0.000733236	0.353022	0.864	0.641	1
H6PD	0.000759546	0.302595	0.523	0.323	1
HMGN3	0.000761363	0.258052	1	0.929	1
PRDX6	0.000780625	0.33307	0.682	0.54	1
AFDN	0.000785615	0.33099	0.773	0.551	1
HSBP1	0.000790423	-0.324018	0.659	0.833	1
PSMD14	0.000793119	-0.328793	0.227	0.52	1
P2RY8	0.000820091	0.348853	0.545	0.268	1
HVCN1	0.000821574	-0.320459	0.273	0.581	1
SLC6A9	0.00082493	-0.271662	0.023	0.232	1
CEP170	0.000835856	-0.32253	0.295	0.606	1
UBD	0.000836764	0.606232	0.455	0.227	1
DISP1	0.000842874	0.300668	0.364	0.136	1
SLAMF7	0.000847675	-0.544825	0.182	0.444	1
NXPE3	0.000856579	-0.340726	0.523	0.793	1
TAX1BP3	0.000882518	-0.308745	0.455	0.747	1
C11H12orf45	0.000900211	-0.346767	0.477	0.742	1
EPRS1	0.000916336	-0.312333	0.227	0.53	1
HES4	0.000928243	-0.493484	0.227	0.525	1
MITF	0.000946725	0.312864	0.318	0.111	1
IL18BP	0.000987182	-0.369168	0.295	0.601	1
PIAS1	0.00102724	0.26995	0.727	0.596	1
CNP	0.00104652	-0.339891	0.205	0.495	1
MPZL1	0.00105069	-0.28028	0.455	0.747	1
RTCB	0.00109063	-0.380105	0.432	0.657	1
ENSMMUG00000052035	0.00109456	0.258884	0.659	0.5	1
TCF4	0.00110663	-0.278739	0.091	0.348	1
DBNDD2	0.0011081	0.267652	0.295	0.106	1
NCOA7	0.00112857	-0.313036	0.705	0.864	1
USP12	0.00119699	0.290944	0.864	0.747	1
GARS1	0.00124724	-0.344116	0.295	0.581	1
PHGDH	0.00127488	-0.260908	0.045	0.268	1
GLDN	0.00129457	0.287839	0.273	0.076	1
TFEC	0.00133334	-0.381946	0.273	0.571	1
MAP3K1	0.0013335	0.257731	0.477	0.364	1
LSM2	0.00133499	-0.324686	0.523	0.747	1
MRAS	0.00133951	-0.325738	0.295	0.591	1
SIKE1	0.00135348	-0.284369	0.159	0.429	1
RRBP1	0.00137441	-0.275869	0.182	0.46	1
LASP1	0.00140317	-0.326705	0.364	0.596	1
EPS8	0.00142218	-0.266998	0.068	0.308	1
NKPD1	0.00143288	0.284547	0.409	0.167	1
NBN	0.00143567	-0.260457	0.523	0.798	1
UCHL3	0.00143709	-0.290223	0.409	0.702	1
CACNB4	0.00144158	0.257328	0.295	0.086	1
SLC1A5	0.0014826	-0.316134	0.114	0.369	1
JDP2	0.00149661	-0.293388	0.159	0.434	1
BTG2	0.00150308	0.331468	0.477	0.283	1
JPT2	0.00151646	-0.317967	0.25	0.51	1
GOSR2	0.00152989	-0.289446	0.136	0.404	1
PSMA6	0.0015369	-0.282473	0.636	0.869	1
APOBEC3D	0.00160165	-0.330555	0.318	0.591	1
CD52	0.00166615	0.439885	0.477	0.232	1
PCK2	0.00169135	-0.339259	0.341	0.616	1
DGUOK	0.00171584	-0.268787	0.136	0.404	1
PPM1J	0.0017165	-0.349059	0.5	0.753	1
FOXN3	0.00175508	0.291826	0.795	0.652	1
SINHCAF	0.00180201	0.256193	0.795	0.702	1
PSMD8	0.00181384	-0.290677	0.477	0.753	1
ADAM8	0.0018645	-0.347501	0.409	0.601	1
ATXN2	0.00187228	0.29788	0.568	0.318	1
SEC31A	0.00188025	-0.278346	0.432	0.717	1
CALR	0.00190571	-0.266165	0.659	0.889	1
PSMD3	0.00198206	-0.314138	0.318	0.54	1
TTYH2	0.00199228	0.312213	0.636	0.348	1
UBE2W	0.00206565	0.267439	0.682	0.525	1
AK2	0.0020815	-0.323976	0.318	0.586	1
MARS1	0.00208895	-0.294893	0.227	0.475	1
MILR1	0.00211292	-0.283612	0.227	0.51	1
RNF115	0.00212616	-0.311947	0.545	0.778	1
KCTD12	0.00222103	0.266368	0.227	0.056	1
SPEN	0.00225127	0.309083	0.591	0.384	1
MCU	0.00225442	-0.257957	0.273	0.551	1
EHF	0.00226712	-0.278028	0.045	0.258	1
USP46	0.0023849	0.254266	0.318	0.192	1
TMEM50A	0.00242065	-0.268558	0.659	0.859	1
ZDHHC12	0.00245442	-0.280791	0.227	0.505	1
RDX	0.00247796	-0.338388	0.341	0.601	1
RELA	0.00250824	-0.287259	0.318	0.601	1
RAPGEF1	0.00253581	0.284175	0.682	0.566	1
CD151	0.00254683	-0.289063	0.341	0.626	1
CD69	0.00255995	-0.327023	0.136	0.394	1
SLC39A10	0.00257426	0.302381	0.545	0.348	1
PIK3CG	0.00258045	0.317796	0.5	0.247	1
ERO1A	0.00258203	-0.301042	0.591	0.808	1
NAAA	0.00264671	0.256138	0.455	0.348	1
PTGER4	0.00265558	-0.324853	0.477	0.707	1
IRF3	0.00272847	0.268159	0.614	0.389	1
GNG2	0.0027937	0.27365	0.295	0.116	1
ARL5A	0.00285326	-0.262417	0.318	0.601	1
CYBB	0.00294837	-0.303418	0.159	0.419	1
SPOCK2	0.00299024	0.285618	0.159	0.035	1
MICU1	0.00310398	-0.251245	0.136	0.389	1
HSPA5	0.00314952	-0.340182	0.523	0.763	1
CYTH1	0.00315099	0.299958	0.75	0.586	1
MSMO1	0.00317793	0.292956	0.364	0.222	1
CLEC2B	0.00321835	-0.353289	0.295	0.566	1
VAV2	0.00338024	0.298007	0.409	0.217	1
VPS13C	0.00344455	0.283986	0.705	0.54	1
PPM1G	0.00357739	0.258981	0.773	0.571	1
N4BP1	0.00358016	-0.270384	0.477	0.742	1
BMP2K	0.00358423	0.286016	0.909	0.778	1
NUDC	0.00360482	0.269425	0.795	0.566	1
TUBB2B	0.00372103	-0.331554	0.455	0.646	1
CHAC1	0.00374899	-0.293109	0.068	0.283	1
ELL2	0.00380298	0.250805	0.727	0.631	1
FBXO7	0.00387462	-0.302204	0.386	0.652	1
FAM241A	0.00393332	-0.308006	0.136	0.374	1
ABHD3	0.00397307	-0.271846	0.273	0.545	1
LAMP3	0.004036	0.345854	0.841	0.626	1
ARMC8	0.0040653	-0.302871	0.205	0.434	1
NINJ1	0.00410624	-0.387811	0.432	0.631	1
RRAGD	0.00416614	0.274187	0.864	0.687	1
ATRX	0.00416677	0.271479	0.614	0.424	1
HMOX1	0.00420614	-0.301688	0.091	0.313	1
ATF3	0.00428124	-0.294437	0.614	0.833	1
SERPINB9	0.00428165	-0.331909	0.364	0.636	1
CHMP5	0.00430594	-0.28572	0.568	0.773	1
ALKBH7	0.00436623	0.255624	0.636	0.485	1
NANS	0.00442049	-0.310704	0.432	0.677	1
USP15	0.00443656	-0.252184	0.614	0.843	1
PDCD5	0.00450536	-0.280251	0.409	0.662	1
PARP12	0.00465937	-0.289599	0.273	0.535	1
ENSMMUG00000019371	0.004767	0.294548	0.909	0.818	1
SYNE2	0.00477717	-0.368891	0.227	0.455	1
FBRSL1	0.00482903	0.272395	0.455	0.293	1
ECE1	0.00495959	-0.317456	0.182	0.409	1
ZFHX3	0.00496933	0.272009	0.432	0.212	1
ENSMMUG00000061959	0.00507436	-0.441798	0.341	0.606	1
HIVEP1	0.00535652	0.270824	0.773	0.662	1
RAB5C	0.00540121	-0.331445	0.159	0.404	1
DARS1	0.0054089	0.251943	0.773	0.581	1
BUD31	0.00548743	-0.250034	0.432	0.692	1
TCIRG1	0.00566272	-0.318824	0.159	0.394	1
HABP4	0.00566435	-0.295981	0.205	0.455	1
FCN1	0.00567555	-0.25273	0.023	0.172	1
VAMP8	0.00568167	0.324	0.614	0.389	1
KCMF1	0.00577091	-0.265589	0.341	0.606	1
ENSMMUG00000000729	0.00577892	-0.293237	0.091	0.298	1
ZNF506	0.00596186	-0.28295	0.318	0.581	1
KIF5B	0.00603294	0.259249	0.523	0.364	1
SPN	0.00616954	-0.316382	0.227	0.475	1
MICB	0.00618437	-0.270892	0.659	0.823	1
GRAMD1A	0.00623622	0.274909	0.727	0.581	1
TPD52	0.00667146	0.281171	0.455	0.227	1
TNIP2	0.00667155	-0.277216	0.614	0.803	1
GPR157	0.00676583	0.308199	0.75	0.566	1
SEL1L3	0.00676826	0.254348	0.295	0.116	1
XBP1	0.00679402	-0.280646	0.591	0.798	1
S100A4	0.0068502	0.389063	0.432	0.308	1
OTUD1	0.00697659	-0.313468	0.159	0.359	1
IRAK2	0.00701954	0.290522	0.386	0.247	1
TSC22D3	0.00702285	0.289354	0.545	0.399	1
SMARCA5	0.00702652	-0.265116	0.636	0.808	1
SLC20A1	0.00718832	-0.283777	0.205	0.424	1
SH3KBP1	0.00737583	0.259456	0.659	0.53	1
NCF4	0.00746692	-0.304431	0.318	0.561	1
DPH2	0.00752294	-0.257641	0.705	0.874	1
RNF38	0.00772671	0.258491	0.523	0.283	1
DUSP4	0.00788403	0.251047	0.295	0.141	1
RMDN3	0.00799515	-0.321488	0.159	0.374	1
CNIH4	0.00823454	-0.288129	0.318	0.571	1
PAN3	0.00827187	0.296467	0.545	0.369	1
MEF2A	0.00827724	-0.29614	0.364	0.571	1
DGKH	0.00833745	0.301309	0.477	0.278	1
ZNF292	0.0085882	0.2607	0.591	0.394	1
TNFSF13B	0.00882256	-0.25351	0.795	0.874	1
ADK	0.00891352	0.253499	0.5	0.258	1
PLA1A	0.00891512	-0.296173	0.182	0.379	1
ENSMMUG00000021153	0.00894318	-0.282056	0.364	0.616	1
STMP1	0.0089454	-0.273984	0.455	0.692	1
MAP3K8	0.00904517	-0.253068	0.455	0.702	1
SLC43A2	0.00912945	-0.26795	0.114	0.323	1
PIK3AP1	0.00915827	-0.261532	0.205	0.389	1
NRP2	0.00919859	0.280883	0.614	0.48	1
YPEL5	0.00919934	0.253461	0.705	0.636	1
FAM168A	0.00920582	0.270136	0.273	0.116	1
CUX1	0.0094254	0.276738	0.5	0.328	1
ARAP2	0.00946449	0.305441	0.568	0.379	1
MPEG1	0.00955139	-0.32362	0.114	0.328	1
KLF12	0.00958143	0.258676	0.523	0.419	1
TPM4	0.00986871	-0.268392	0.545	0.742	1
GTF3C6	0.00998113	-0.2581	0.386	0.616	1
FSCN1	0.0100787	0.38005	0.795	0.601	1
UBA1	0.0101191	0.256265	0.591	0.419	1
FKBP8	0.010207	-0.252664	0.568	0.778	1
RASSF2	0.0102311	0.279823	0.682	0.455	1
BATF	0.0103842	-0.345432	0.205	0.419	1
MAMU-DOB	0.0104355	-0.260955	0.318	0.566	1
RNF144B	0.0109493	-0.277393	0.318	0.551	1
ZDHHC24	0.0111909	-0.265803	0.409	0.621	1
ENSMMUG00000041688	0.0112115	-0.29235	0.159	0.354	1
EIF4G1	0.0113318	-0.262417	0.318	0.556	1
SLC31A2	0.0113409	-0.298074	0.318	0.525	1
S100A6	0.0113744	0.338866	0.864	0.697	1
EIF4EBP1	0.0114293	-0.255307	0.159	0.384	1
MDK	0.0114573	-0.313461	0.091	0.288	1
GADD45A	0.0115592	0.306714	0.341	0.146	1
CERKL	0.0116413	0.25816	0.341	0.172	1
DIP2A	0.0119534	0.310585	0.477	0.268	1
RUNX2	0.0125163	0.296806	0.659	0.46	1
RGS10	0.0127803	-0.290577	0.455	0.672	1
RUNX1	0.012884	0.258046	0.364	0.187	1
MOB3A	0.0130322	0.272291	0.545	0.338	1
CXCL13	0.0130899	-0.568917	0.023	0.157	1
C15H9orf72	0.013229	-0.256679	0.409	0.591	1
VRK2	0.0135579	-0.271393	0.5	0.722	1
TRAF1	0.0139072	-0.286887	0.614	0.788	1
SNX2	0.0139207	-0.262471	0.5	0.692	1
PLEKHO1	0.0141208	-0.267514	0.5	0.652	1
ULBP3	0.014269	-0.254747	0.159	0.333	1
LDLRAD4	0.0142888	0.273467	0.364	0.167	1
WDR63	0.0143883	0.270271	0.409	0.222	1
FAM118A	0.0147767	0.253092	0.386	0.192	1
IL1RN	0.0148145	-0.349713	0.068	0.247	1
TFPI2	0.0150737	-0.359565	0.068	0.232	1
SERPINA1	0.0150855	-0.361637	0.341	0.505	1
COX19	0.0154571	-0.256611	0.5	0.712	1
ATF5	0.0157423	-0.258964	0.205	0.429	1
MGLL	0.0159998	0.287874	0.614	0.444	1
C9orf16	0.016826	0.261214	0.614	0.434	1
CPVL	0.0175344	0.369506	0.409	0.237	1
TBC1D5	0.0177727	0.261127	0.705	0.52	1
TBL1X	0.0179825	0.276326	0.545	0.338	1
ALOX5	0.0186983	0.257093	0.318	0.157	1
ARID1B	0.0192114	0.251155	0.795	0.702	1
PSIP1	0.0194505	0.26839	0.727	0.596	1
DAAM1	0.0202581	0.287191	0.455	0.303	1
FABP5	0.0211641	0.332974	0.705	0.596	1
GPCPD1	0.0217754	-0.251505	0.591	0.793	1
GRASP	0.0222849	0.275461	0.409	0.258	1
ALAS1	0.0236103	-0.256902	0.295	0.515	1
CAVIN3	0.0243323	-0.25298	0.182	0.354	1
P2RY10	0.0257625	-0.255968	0.364	0.551	1
ENSMMUG00000015749	0.0261749	-0.265327	0.295	0.47	1
TMEM256	0.0262393	0.279397	0.614	0.429	1
CD3E	0.0263409	0.29335	0.25	0.111	1
CST3	0.0269104	-0.340726	0.591	0.783	1
GLUL	0.0278267	-0.306994	0.25	0.465	1
VMO1	0.0279876	-0.323188	0.614	0.788	1
FGFR1	0.0286322	0.30347	0.295	0.136	1
HCK	0.0286569	-0.263033	0.295	0.51	1
DAPK1	0.0290579	0.253803	0.432	0.268	1
MYLIP	0.0297896	0.277128	0.409	0.227	1
APOC1	0.0323498	0.264936	0.705	0.49	1
LTA4H	0.0324892	0.302606	0.432	0.232	1
CTSA	0.0369568	-0.273544	0.455	0.657	1
SDCCAG8	0.0383617	-0.281585	0.341	0.535	1
CCL19	0.0396283	-0.301177	0.136	0.313	1
LTB	0.0416781	0.257656	0.159	0.061	1
IGSF6	0.0419071	0.280314	0.455	0.293	1
GPR183	0.0499152	0.259066	0.636	0.449	1
IGFBP4	0.053005	-0.274156	0.295	0.475	1
CLNK	0.0681327	-0.252158	0.114	0.268	1
SERPINB1	0.0708801	-0.253608	0.386	0.576	1
CITED4	0.0708827	-0.25776	0.136	0.258	1
ST8SIA1	0.111467	-0.253194	0.205	0.354	1

## Sheet: Activated cDC_NX
	p_val	avg_log2FC	pct.1	pct.2	p_val_adj
ENSMMUG00000045208	2.12168e-15	-0.449276	0.914	0.864	4.55333e-11
KCNMA1	8.55833e-11	-0.702999	0	0.5	1.8367e-06
SQSTM1	1.23116e-10	0.480615	1	0.879	2.64218e-06
PTPN1	7.76293e-10	-0.52487	0.771	0.961	1.666e-05
PSMB9	8.04643e-10	-0.315481	0.943	0.971	1.72684e-05
LYPD1	1.94662e-09	-0.807987	0	0.447	4.17764e-05
VSIR	2.67573e-09	-0.746938	0.257	0.767	5.74238e-05
FABP5	5.63324e-09	0.885818	0.829	0.432	0.000120895
CCL22	1.08398e-08	0.973456	0.8	0.291	0.000232632
LSP1	1.26343e-08	-0.353444	0.914	1	0.000271145
SLC29A1	3.01622e-08	0.413369	1	0.893	0.00064731
RGS10	3.51579e-08	-0.625662	0.514	0.874	0.000754523
IFI27	6.87804e-08	-0.821645	0.257	0.762	0.0014761
EPSTI1	7.43166e-08	-0.560886	0.714	0.966	0.00159491
ARHGAP22	9.21387e-08	-0.678769	0.543	0.874	0.00197739
IDH1	1.47998e-07	-0.647781	0.571	0.806	0.00317619
SDC2	1.49887e-07	0.588984	0.4	0.058	0.00321673
LIMD2	2.1089e-07	-0.674825	0.143	0.612	0.00452591
FGFR1	2.51426e-07	-0.795896	0.171	0.631	0.00539585
PSMB8	4.78871e-07	-0.284871	0.943	0.985	0.0102771
IRF1	5.7193e-07	-0.574588	0.657	0.917	0.0122742
CSTB	5.80396e-07	0.342027	0.971	0.932	0.0124559
LGALS3	6.00125e-07	0.638166	0.8	0.66	0.0128793
PLAAT3	6.33229e-07	-0.655184	0.486	0.84	0.0135897
MTHFD2	1.22684e-06	0.507091	0.943	0.743	0.0263291
PIK3CG	1.25773e-06	0.497085	0.714	0.291	0.0269922
IL1R2	1.45867e-06	0.620581	0.457	0.087	0.0313045
GAPDH	1.77541e-06	-0.271248	0.943	0.99	0.0381021
CD33	1.98815e-06	-0.652883	0.086	0.485	0.0426678
RCSD1	2.00578e-06	-0.630088	0.343	0.762	0.0430461
TBC1D24	2.39777e-06	0.305059	0.971	0.947	0.0514585
ANXA2	2.97825e-06	0.389674	0.971	0.816	0.0639161
LAMP3	3.56759e-06	-0.349202	0.857	0.913	0.076564
VAT1	3.86527e-06	0.456553	0.686	0.369	0.0829525
LACRT	5.13527e-06	-0.762021	0.029	0.398	0.110208
ENSMMUG00000022489	5.36027e-06	-0.433012	0.714	0.927	0.115037
ENSMMUG00000051095	5.92068e-06	0.597945	0.771	0.364	0.127064
SYN2	6.22307e-06	0.583057	0.457	0.165	0.133553
PSMB10	6.89297e-06	-0.413975	0.743	0.888	0.14793
STAT1	6.9843e-06	-0.545216	0.629	0.845	0.14989
DSE	9.60738e-06	-0.365896	0.914	0.927	0.206184
EEF1B2	1.11404e-05	0.254209	1	0.956	0.239085
PPP1R16B	1.39513e-05	-0.531927	0.286	0.694	0.29941
UBL7	1.40251e-05	-0.464508	0.143	0.544	0.300992
ISG15	1.46615e-05	-0.609491	0.343	0.752	0.31465
CYRIA	1.4685e-05	-0.473117	0.486	0.85	0.315154
EMP3	1.48688e-05	0.519248	0.857	0.553	0.319098
SMOC1	1.49314e-05	-0.44071	0.029	0.359	0.320443
DHX58	1.60748e-05	-0.498463	0.486	0.811	0.344982
TXNRD1	1.70325e-05	0.417669	0.629	0.398	0.365535
GPSM3	1.89491e-05	-0.438509	0.714	0.883	0.406666
ENSMMUG00000009425	1.90473e-05	-0.292873	0.886	0.976	0.408775
HSP90AA1	2.0468e-05	0.297281	0.971	0.927	0.439264
ENSMMUG00000017890	2.41428e-05	-0.511595	0.429	0.733	0.518129
PECR	2.48274e-05	0.455868	0.714	0.432	0.53282
PLAC8	2.6223e-05	-0.515878	0.229	0.631	0.562772
BASP1	2.765e-05	0.409795	0.886	0.655	0.593396
PLXNC1	3.04561e-05	-0.547718	0.4	0.689	0.653617
FLT3	3.12781e-05	-0.466053	0.314	0.718	0.67126
SGK1	3.17947e-05	0.472581	0.543	0.175	0.682346
ALCAM	3.22932e-05	0.48277	0.8	0.563	0.693044
ENSMMUG00000022874	3.3963e-05	-0.336792	0.829	0.971	0.72888
FBXO27	3.53373e-05	-0.526522	0.343	0.641	0.758374
UBE2L6	3.61716e-05	-0.499352	0.429	0.767	0.776278
ARHGAP10	4.14776e-05	0.473812	0.657	0.335	0.890152
ENSMMUG00000061125	4.17193e-05	0.42634	0.886	0.65	0.895338
FGD2	5.2416e-05	-0.452251	0.143	0.524	1
ARHGEF6	5.4284e-05	-0.381691	0.086	0.413	1
GBP3	5.54162e-05	-0.568843	0.6	0.859	1
CD59	5.60511e-05	0.345125	0.857	0.752	1
GSTP1	6.49517e-05	0.295531	0.943	0.903	1
ENSMMUG00000056332	6.63426e-05	-0.502558	0.486	0.816	1
ENSMMUG00000018474	7.06061e-05	0.436373	0.743	0.442	1
BBX	7.23546e-05	-0.508384	0.371	0.714	1
SNX11	8.32664e-05	-0.442531	0.371	0.684	1
POR	8.64799e-05	0.378016	0.514	0.165	1
CMAH	8.72923e-05	-0.547853	0.114	0.471	1
CYSTM1	9.41831e-05	0.409678	0.8	0.471	1
C11H12orf57	0.000101911	-0.449377	0.714	0.864	1
CTSC	0.000115025	0.409206	0.943	0.82	1
EPHB3	0.000119228	-0.250829	0	0.218	1
NEIL2	0.000129664	0.352929	0.457	0.141	1
HINT2	0.000130922	-0.510782	0.229	0.539	1
BMP2K	0.000135552	-0.371503	0.771	0.883	1
GRHL1	0.000144784	0.371361	0.4	0.126	1
NOXA1	0.000146283	-0.264493	0	0.214	1
TMEM256	0.000148953	-0.506019	0.429	0.767	1
EIF2B3	0.000154071	-0.510297	0.2	0.519	1
PLSCR1	0.000159524	-0.489668	0.2	0.529	1
PRDX6	0.000177868	0.465472	0.743	0.476	1
JAK2	0.000181645	-0.465875	0.514	0.806	1
NT5DC1	0.000185047	-0.402127	0.143	0.481	1
IL2RG	0.000187701	-0.318509	0.8	0.937	1
SLCO5A1	0.000188834	-0.460995	0.543	0.82	1
C15orf48	0.000190495	0.53369	0.343	0.073	1
HEXB	0.000201492	0.412106	0.771	0.539	1
PGD	0.000204912	0.33323	0.6	0.451	1
RGS19	0.0002088	-0.419875	0.571	0.835	1
CCL19	0.000210764	-0.511048	0.029	0.306	1
STYXL1	0.000214835	0.413574	0.6	0.243	1
HES4	0.000224351	-0.465289	0.086	0.403	1
TAF10	0.0002262	-0.254464	0.857	0.922	1
TWF2	0.000226558	-0.339761	0.714	0.879	1
NCKAP1L	0.000237485	-0.405955	0.371	0.728	1
KDM2B	0.000241537	-0.395533	0.743	0.893	1
BCL2L13	0.00024239	0.336363	0.429	0.136	1
MXD1	0.000245012	-0.451984	0.4	0.665	1
PPIL4	0.000256653	-0.431717	0.257	0.553	1
FOXN2	0.000263284	-0.413868	0.657	0.859	1
EDF1	0.000263478	0.261377	0.914	0.845	1
ATP4A	0.000268689	-0.260043	0	0.199	1
FBXO11	0.000269147	-0.418111	0.257	0.621	1
DYNC1I1	0.000288208	-0.449978	0.086	0.408	1
RNF114	0.000303811	-0.341995	0.829	0.947	1
PHF21A	0.000321963	-0.411506	0.6	0.854	1
GLCCI1	0.000324081	-0.413965	0.057	0.335	1
RHEB	0.000331033	0.33007	0.886	0.655	1
IL21R	0.00033131	-0.463126	0.457	0.709	1
ENSMMUG00000002075	0.000347052	0.39292	0.429	0.257	1
PSAP	0.000348039	0.264359	0.943	0.932	1
RAB32	0.000356361	0.363949	0.8	0.534	1
TBC1D10A	0.000365204	-0.414837	0.371	0.699	1
CBX1	0.000365651	-0.39807	0.229	0.573	1
DAPP1	0.000374176	-0.364565	0.571	0.777	1
PPM1M	0.000381692	-0.401206	0.314	0.578	1
XRN1	0.000393527	-0.41802	0.4	0.694	1
NGLY1	0.000402752	-0.394775	0.257	0.587	1
CHST7	0.000403861	0.418482	0.571	0.243	1
SDCBP	0.000435684	0.385992	0.657	0.471	1
PIBF1	0.00047822	-0.424588	0.286	0.631	1
GPR137B	0.000483184	0.344527	0.743	0.587	1
COL9A2	0.000489668	-0.264854	0	0.184	1
TM2D2	0.000502797	0.343331	0.686	0.354	1
BAG1	0.000517775	0.283333	0.314	0.068	1
CTSB	0.000525251	0.284097	0.914	0.922	1
SLC3A2	0.000527293	0.41332	0.686	0.369	1
GHITM	0.00052895	0.293398	0.743	0.583	1
PBXIP1	0.000560075	-0.380625	0.371	0.714	1
INHBA	0.000572436	0.459849	0.343	0.087	1
ATP6V1FNB	0.00058744	0.310479	0.886	0.782	1
SUCNR1	0.000590177	-0.424637	0.114	0.379	1
GM2A	0.000607337	0.387733	0.257	0.126	1
GNG2	0.000636309	-0.439062	0.143	0.437	1
SLC22A23	0.000657999	-0.379892	0.086	0.388	1
NAV1	0.00066104	-0.451698	0.229	0.544	1
VAMP5	0.000665065	-0.400663	0.457	0.757	1
CD68	0.000709375	0.459508	0.514	0.359	1
MITF	0.000712148	0.320725	0.429	0.136	1
MGLL	0.000758659	0.407124	0.571	0.383	1
PLA2G2D	0.000808102	-0.493729	0.029	0.272	1
RAB6A	0.000825205	0.297071	0.714	0.374	1
TAOK3	0.000831929	-0.304172	0.829	0.956	1
BCL2	0.000854901	0.42814	0.6	0.286	1
PPP1CB	0.000858081	0.339127	0.686	0.388	1
APOE	0.000903848	0.495413	0.857	0.714	1
PRDM1	0.000905029	0.29788	0.314	0.073	1
CHMP2B	0.000914772	0.288945	0.486	0.311	1
PRKAR2B	0.00092468	0.411222	0.6	0.296	1
RASL11A	0.000943018	-0.489202	0.429	0.67	1
S100A6	0.000943921	0.366571	0.829	0.767	1
CDC42SE1	0.000946879	-0.376717	0.286	0.621	1
RAB7B	0.000977538	0.437694	0.4	0.16	1
MRC1	0.000989596	0.398159	0.314	0.073	1
ANXA7	0.00100181	0.284489	0.943	0.757	1
LY86	0.00100289	0.309203	0.257	0.112	1
MAP2K2	0.00100666	-0.251051	0.857	0.913	1
ID2	0.00103012	0.297912	0.743	0.699	1
ENSMMUG00000050016	0.00103026	-0.346986	0.143	0.427	1
NOD1	0.00109918	-0.273907	0.029	0.252	1
CELF2	0.00111401	-0.346992	0.686	0.83	1
CDK4	0.00112069	0.352879	0.486	0.214	1
NPM3	0.00113833	0.255771	0.371	0.107	1
CXCL9	0.0011499	-0.621765	0.2	0.524	1
MED1	0.00116797	0.299887	0.371	0.112	1
TOR1AIP2	0.00117672	0.27572	0.229	0.073	1
VAPA	0.00118026	0.266535	0.714	0.583	1
IGSF8	0.00118586	0.320579	0.714	0.539	1
IL7R	0.00119246	0.304791	0.943	0.854	1
NOP14	0.00123677	0.272841	0.429	0.146	1
DELE1	0.00124815	-0.276844	0.057	0.301	1
TIPRL	0.00132381	0.258864	0.429	0.146	1
ZNF627	0.00134761	-0.254014	0.029	0.267	1
CALM3	0.00140313	-0.39794	0.486	0.728	1
MRPL39	0.00140565	0.385018	0.771	0.466	1
DPH2	0.00145363	0.250227	0.8	0.733	1
FTL	0.00146064	0.420528	0.6	0.374	1
FABP4	0.00149052	0.555759	0.314	0.107	1
GCNT2	0.00149385	0.416213	0.686	0.403	1
ATF7	0.00150894	-0.36745	0.429	0.602	1
VAC14	0.00153366	-0.380156	0.314	0.534	1
IL4I1	0.00154696	-0.30662	0.8	0.932	1
MTSS1	0.00157651	0.384861	0.771	0.51	1
RBCK1	0.00159493	-0.292462	0.257	0.456	1
STX11	0.00161367	0.292167	0.686	0.558	1
ADAM19	0.00161544	-0.324225	0.314	0.631	1
PRDX1	0.00162799	0.43026	0.771	0.485	1
ZNF273	0.00163136	-0.266465	0.057	0.316	1
EPX	0.00164068	-0.385203	0.086	0.35	1
IGFLR1	0.00165668	-0.357505	0.571	0.801	1
CARMIL1	0.00166404	-0.350258	0.057	0.296	1
CFDP1	0.00169398	0.290863	0.886	0.602	1
HMGB1	0.00173274	0.32137	0.886	0.66	1
S100A10	0.00173839	0.283661	1	0.883	1
CLNK	0.00188312	-0.408713	0.086	0.359	1
NPC1	0.00188645	0.2637	0.371	0.117	1
ZNF706	0.00191942	0.286739	0.8	0.641	1
PHF1	0.00192363	0.273711	0.314	0.097	1
CBFA2T3	0.00193885	-0.393985	0.2	0.481	1
DNAJC15	0.0019789	-0.35272	0.571	0.816	1
RASSF4	0.0020053	-0.412656	0.457	0.723	1
CYRIB	0.00202275	-0.339415	0.429	0.723	1
RAMP1	0.00213871	0.25374	0.857	0.83	1
PPP1CC	0.00214197	-0.347986	0.343	0.641	1
SOCS1	0.00214758	-0.375646	0.4	0.709	1
ACP5	0.00218137	0.344414	0.257	0.053	1
NLRC5	0.00219301	-0.314936	0.114	0.398	1
LILRA3	0.00220368	0.35992	0.4	0.136	1
SLC44A1	0.00224012	-0.330923	0.229	0.403	1
HERC6	0.00226432	-0.305783	0.057	0.306	1
PCBD1	0.00229808	0.28334	0.514	0.218	1
NANS	0.00232971	0.306788	0.6	0.374	1
PBX2	0.00243046	-0.264478	0.029	0.252	1
ENSMMUG00000006680	0.00248289	-0.289402	0.143	0.369	1
ETFA	0.00250341	0.278258	0.514	0.228	1
ARHGAP31	0.00250944	-0.320177	0.343	0.655	1
KIAA1549L	0.00257459	0.319144	0.4	0.165	1
VRK2	0.00258607	-0.363305	0.457	0.65	1
SLC25A39	0.00265694	-0.353644	0.286	0.563	1
TOM1	0.00270276	0.285585	0.429	0.165	1
RRP1	0.0027583	0.264878	0.343	0.141	1
GADD45A	0.00275855	0.382955	0.514	0.369	1
PKIB	0.00279502	0.429411	0.686	0.447	1
TNFAIP8L2	0.00289997	-0.312202	0.086	0.316	1
ATP6V1C1	0.00292189	0.31797	0.543	0.257	1
BCL11A	0.00295988	-0.30547	0.086	0.34	1
HDAC3	0.00298438	-0.363127	0.314	0.583	1
SIN3B	0.00300318	0.304286	0.4	0.15	1
PFDN2	0.00302623	0.27451	0.886	0.631	1
AP3S1	0.00303001	0.30616	0.743	0.456	1
DDIT3	0.00315566	0.309953	0.429	0.18	1
RBPMS	0.00318109	-0.41094	0.029	0.243	1
NEK6	0.0031941	0.332192	0.743	0.529	1
MAP2K4	0.0032455	-0.330352	0.6	0.791	1
ALDH1A3	0.00333715	-0.280428	0.029	0.243	1
GALNT1	0.0033822	0.301336	0.571	0.383	1
ENSMMUG00000031947	0.00342298	0.266805	0.371	0.126	1
PLAAT4	0.00345477	-0.498005	0.257	0.549	1
CDV3	0.00351461	0.285292	0.829	0.578	1
BCL2L14	0.00361004	-0.363845	0.314	0.617	1
PHACTR2	0.00365849	0.28173	0.371	0.126	1
ENSMMUG00000028699	0.00372067	0.266008	0.257	0.087	1
DCAF5	0.00386322	-0.30953	0.257	0.505	1
KYNU	0.00394959	0.385883	0.714	0.471	1
TMEM150C	0.00396811	-0.412034	0.2	0.403	1
PARP8	0.0040206	-0.291104	0.171	0.374	1
GPNMB	0.00414815	0.461254	0.343	0.112	1
GNA13	0.00425819	0.27328	0.743	0.563	1
BCL7C	0.00435652	0.273426	0.857	0.597	1
FAM107B	0.0043727	-0.340093	0.543	0.796	1
VPS13C	0.00438897	-0.325461	0.486	0.748	1
PEBP1	0.00440001	-0.279057	0.8	0.893	1
TBC1D5	0.0045291	-0.350348	0.457	0.714	1
DPP7	0.00454708	0.291391	0.771	0.529	1
GPR132	0.00457899	-0.326224	0.514	0.767	1
LIMK1	0.00463542	0.269218	0.457	0.189	1
TNKS2	0.00466785	0.292205	0.543	0.272	1
PDCL	0.00469277	0.252685	0.4	0.15	1
SETD7	0.00474641	-0.386486	0.314	0.539	1
PTPN18	0.00480459	-0.30611	0.2	0.417	1
PLEKHJ1	0.00489308	-0.302526	0.171	0.442	1
APOBEC3D	0.00489706	-0.308264	0.314	0.553	1
CASC4	0.00491547	-0.325333	0.257	0.49	1
CLASP1	0.00494657	-0.37059	0.143	0.379	1
ARID5A	0.00495496	-0.330805	0.171	0.437	1
TOR3A	0.00496026	0.312884	0.571	0.388	1
ARL8B	0.00496808	0.266473	0.771	0.602	1
APOBEC3H	0.00504472	-0.286699	0.143	0.413	1
GPCPD1	0.00504776	-0.310589	0.714	0.859	1
ISCU	0.0051055	-0.280075	0.714	0.825	1
ENSMMUG00000018157	0.0051468	0.263284	0.429	0.228	1
CASP3	0.00514844	-0.343122	0.514	0.777	1
ESR1	0.00514907	-0.290522	0.143	0.403	1
PAN3	0.00515702	-0.332353	0.286	0.578	1
ZMYND8	0.00524239	-0.302087	0.171	0.408	1
SLC39A10	0.00527853	0.33659	0.543	0.277	1
GLTP	0.00542675	-0.312527	0.4	0.665	1
ENSMMUG00000064232	0.00545234	0.274646	0.514	0.238	1
GRSF1	0.00545362	-0.296758	0.371	0.66	1
ALPK1	0.00552068	-0.311984	0.143	0.359	1
PSMG2	0.00552517	0.303133	0.571	0.301	1
HUWE1	0.0057028	0.309436	0.657	0.461	1
KHDRBS1	0.00584177	0.255223	0.886	0.752	1
SLC38A1	0.00590419	0.348428	0.714	0.485	1
MAPK1	0.00592209	0.269932	0.629	0.34	1
XRN2	0.00598244	0.282371	0.657	0.427	1
AKIP1	0.00605241	-0.31424	0.229	0.476	1
INPP5F	0.00613204	-0.363599	0.514	0.684	1
ENSMMUG00000064873	0.00617401	-0.326643	0.114	0.325	1
STAT3	0.00632473	-0.328878	0.457	0.689	1
GBP7	0.00634867	-0.411298	0.257	0.49	1
ODF3B	0.00642442	-0.310503	0.571	0.801	1
LSR	0.00646184	-0.33489	0.229	0.49	1
NUDT21	0.00647732	-0.294909	0.429	0.709	1
POLD1	0.00653672	-0.350039	0.257	0.51	1
TRAPPC1.1	0.0066741	-0.296429	0.4	0.675	1
PTEN	0.00668027	0.270135	0.829	0.578	1
C11H12orf45	0.00671924	-0.344969	0.429	0.655	1
C4H6orf62	0.00682563	-0.294058	0.514	0.767	1
PLCL1	0.00704705	-0.346049	0.571	0.752	1
PPM1K	0.00723375	-0.305462	0.286	0.461	1
CSK	0.0074182	-0.276415	0.143	0.369	1
ARHGEF1	0.00743752	-0.302286	0.171	0.427	1
ARL6IP5	0.00744206	-0.290622	0.629	0.85	1
ZFYVE26	0.00749456	0.29365	0.429	0.18	1
ATP8A1	0.0075216	-0.301966	0.114	0.33	1
PLEKHA5	0.00783937	0.255984	0.343	0.131	1
PDCD1LG2	0.00804954	-0.325527	0.4	0.675	1
CLEC12A	0.00806784	0.251546	0.229	0.063	1
RSL1D1	0.00809948	0.267974	0.629	0.359	1
APOL2	0.00814113	-0.321314	0.686	0.83	1
REPS1	0.00826039	-0.252426	0.057	0.262	1
LPCAT1	0.00844144	-0.295599	0.114	0.359	1
TNNT2	0.00845736	0.301775	0.429	0.267	1
EHD4	0.00850426	-0.257771	0.057	0.238	1
MRTFA	0.00857744	-0.334068	0.457	0.68	1
KIAA0586	0.00872139	-0.297032	0.2	0.466	1
ASAH1	0.00872759	0.268521	0.514	0.432	1
SH3BP1	0.00876034	-0.314214	0.2	0.461	1
LRP1	0.00881409	0.301121	0.229	0.073	1
ETV6	0.00895742	-0.286674	0.657	0.864	1
CAMP	0.00899473	0.252367	0.343	0.121	1
NAGA	0.00930149	-0.302071	0.171	0.413	1
SULF2	0.00940303	-0.310795	0.657	0.806	1
ARID4A	0.00948767	-0.322727	0.514	0.752	1
PPDPF	0.00962082	0.284513	0.829	0.699	1
SPTSSA	0.0096547	0.292139	0.543	0.296	1
HPS5	0.00978198	-0.256054	0.2	0.379	1
ST8SIA1	0.00987418	-0.342458	0.143	0.388	1
TRIM38	0.00997146	-0.2766	0.6	0.816	1
TNNI2	0.0100206	-0.34928	0.286	0.558	1
ST3GAL5	0.0100894	-0.306832	0.2	0.461	1
CXCL10	0.0101773	-0.547254	0.2	0.461	1
FCHSD2	0.0102494	-0.322328	0.343	0.617	1
PLCD1	0.0103686	-0.273336	0.086	0.306	1
NCOA7	0.0104868	-0.281584	0.714	0.85	1
COPA	0.0106525	-0.297914	0.229	0.476	1
TRIM25	0.0108614	0.275901	0.457	0.228	1
MARCO	0.0108994	0.274781	0.143	0.049	1
CD38	0.0109228	-0.349379	0.257	0.451	1
FDX1	0.0110127	0.300947	0.543	0.379	1
ZBED1	0.0112125	0.272116	0.714	0.447	1
ANKRD44	0.0112959	-0.270518	0.714	0.782	1
NR4A3	0.0113316	0.320453	0.8	0.612	1
PCCA	0.0113476	0.250163	0.371	0.228	1
FMNL1	0.0115921	0.265452	0.771	0.587	1
KIF2A	0.0116003	-0.280592	0.686	0.743	1
MYO1G	0.0116136	0.287995	0.857	0.631	1
SLC6A6	0.0116451	0.28541	0.8	0.578	1
CST3	0.011823	0.463717	0.829	0.636	1
ATP1B3	0.0118539	0.263487	0.543	0.311	1
MPC2	0.0118947	0.308075	0.543	0.286	1
ABHD12	0.012137	0.296428	0.457	0.233	1
C15H9orf72	0.0121676	-0.307936	0.286	0.5	1
CNN2	0.0122423	-0.308414	0.4	0.617	1
ATP6V1H	0.0122496	-0.306332	0.343	0.515	1
CDK2AP1	0.0123956	0.262615	0.543	0.34	1
ZNF366	0.012451	-0.307229	0.171	0.422	1
DOCK8	0.0126389	-0.284526	0.629	0.84	1
CPEB3	0.0127987	-0.267248	0.114	0.282	1
ZDHHC24	0.0129993	-0.254373	0.4	0.665	1
CYP27A1	0.0130206	0.318557	0.286	0.092	1
FNIP2	0.0130782	0.294126	0.4	0.175	1
CD36	0.013146	0.301238	0.2	0.063	1
EFHD2	0.0134613	-0.266674	0.657	0.791	1
USP36	0.013514	0.260643	0.429	0.218	1
TCP1	0.0135797	0.261474	0.657	0.403	1
CANX	0.0135948	0.255064	0.714	0.568	1
MACO1	0.0139462	-0.285932	0.171	0.383	1
ENSMMUG00000037977	0.01395	0.255115	0.629	0.364	1
CMTM3	0.013953	-0.266224	0.143	0.374	1
FN1	0.0143495	0.367705	0.229	0.083	1
SMARCC1	0.0144402	0.269702	0.657	0.427	1
TNFRSF6B	0.0150173	0.253147	0.2	0.049	1
TMED10	0.0150502	0.253159	0.6	0.34	1
GALK1	0.0151531	0.259192	0.429	0.199	1
ATF5	0.0152389	-0.359378	0.171	0.345	1
FBXW5	0.0154007	-0.275147	0.429	0.684	1
LITAF	0.0154451	-0.260538	0.771	0.917	1
IRF8	0.0157383	0.368252	0.743	0.5	1
CCT2	0.0161786	0.26323	0.743	0.51	1
ERO1A	0.0165725	-0.265392	0.543	0.762	1
RNASEH1	0.0170207	-0.271599	0.229	0.427	1
RABGAP1L	0.0171103	-0.330476	0.514	0.728	1
NET1	0.0172397	-0.307097	0.6	0.806	1
FKBP15	0.0174729	-0.260468	0.2	0.403	1
RETN	0.0175286	0.420497	0.314	0.121	1
OSTM1	0.0176528	0.258715	0.457	0.257	1
MBD5	0.0179537	-0.276463	0.2	0.413	1
HTR7	0.0179799	-0.27548	0.629	0.743	1
SLC41A1	0.0183674	-0.292071	0.343	0.578	1
ST3GAL6	0.0183709	0.268297	0.343	0.15	1
ANKRD10	0.0186162	-0.276637	0.514	0.699	1
SFT2D1	0.0187642	-0.260033	0.629	0.757	1
SLC31A2	0.018765	-0.30062	0.371	0.597	1
ENTPD1	0.0189704	0.288242	0.371	0.165	1
ZNF292	0.0195763	-0.251813	0.429	0.568	1
GRB2	0.0198866	-0.27683	0.543	0.743	1
TAF7	0.0200214	-0.267283	0.543	0.743	1
SMARCE1	0.0200563	-0.270687	0.371	0.563	1
COP1	0.0200935	-0.274284	0.257	0.476	1
ADAM8	0.0204781	-0.260857	0.4	0.549	1
SDCCAG8	0.021366	-0.323997	0.343	0.573	1
N4BP1	0.0214748	-0.260407	0.543	0.67	1
BMT2	0.0218532	-0.353437	0.114	0.286	1
MX2	0.0219184	-0.295772	0.143	0.364	1
IL4R	0.0222575	-0.282278	0.343	0.544	1
RRAGC	0.0223576	0.263063	0.571	0.345	1
ACAD10	0.0233058	0.305677	0.314	0.218	1
ENOX1	0.0233967	-0.292992	0.171	0.374	1
TBC1D2B	0.0236781	-0.28929	0.457	0.641	1
UHMK1	0.0240099	-0.26789	0.543	0.762	1
ENSMMUG00000041076	0.0248737	0.284079	0.514	0.296	1
NPC2	0.0251956	0.262487	0.714	0.612	1
TMEM131L	0.0255615	-0.299567	0.6	0.777	1
TNFSF12	0.0256246	0.343793	0.486	0.316	1
H1-4	0.0260825	-0.273651	0.343	0.471	1
FLI1	0.0262678	-0.279658	0.171	0.393	1
PREX1	0.0275833	-0.274119	0.629	0.772	1
UNC93B1	0.02778	-0.257464	0.171	0.388	1
CNIH4	0.0279856	0.268576	0.543	0.354	1
GRAMD1A	0.0282576	-0.287585	0.6	0.767	1
IDO2	0.0287448	0.287806	0.6	0.476	1
NCF4	0.02924	-0.29825	0.343	0.573	1
WDR63	0.0297739	0.271214	0.314	0.146	1
CSNK1G3	0.029846	-0.278397	0.514	0.68	1
AHNAK	0.0311595	0.346231	0.743	0.563	1
MCU	0.0315855	-0.265625	0.286	0.447	1
ATP6V1A	0.0316549	0.28273	0.457	0.252	1
PTPN6	0.0323036	-0.259896	0.257	0.456	1
KCNQ1	0.0323553	-0.255571	0.171	0.383	1
TMEM59L	0.0330064	-0.264383	0.486	0.699	1
SERPINB1	0.034272	-0.28008	0.543	0.665	1
IQSEC1	0.0343776	-0.265336	0.2	0.393	1
SHTN1	0.0346743	-0.291789	0.486	0.684	1
SNX22	0.0348026	-0.28236	0.286	0.515	1
UBE2E2	0.0350277	-0.268948	0.543	0.704	1
AKT3	0.0352073	-0.295427	0.486	0.675	1
CDC14A	0.0354453	0.257699	0.514	0.34	1
ARHGEF3	0.0354853	-0.251096	0.171	0.379	1
PLEKHG1	0.0357836	-0.25933	0.143	0.35	1
SPN	0.036079	-0.257714	0.314	0.519	1
TPD52	0.0372559	-0.258692	0.2	0.364	1
GPR183	0.0372821	0.312832	0.6	0.437	1
PFKL	0.0373917	-0.263298	0.629	0.772	1
PPARG	0.0384695	0.252787	0.257	0.092	1
MAP3K8	0.0386435	-0.291636	0.429	0.621	1
TNFAIP3	0.0390547	-0.259985	0.514	0.694	1
ACHE	0.0396631	-0.25507	0.114	0.306	1
MYO9B	0.0405608	-0.259172	0.4	0.558	1
LPP	0.0409129	-0.287061	0.343	0.549	1
TFEC	0.0420145	0.260044	0.571	0.345	1
FSCN1	0.0443213	-0.281158	0.686	0.859	1
CD9	0.0445934	0.266171	0.314	0.184	1
TRIO	0.045117	-0.289806	0.486	0.67	1
KLF12	0.0500874	-0.268095	0.371	0.578	1
ENSMMUG00000049154	0.0521038	0.265828	0.2	0.083	1
GRASP	0.0521977	0.254398	0.486	0.282	1
RASSF2	0.0523184	-0.261071	0.514	0.66	1
EXOC4	0.0556293	-0.254474	0.4	0.587	1
CFD	0.0571088	0.392616	0.314	0.15	1
TREM1	0.0591364	0.255527	0.2	0.068	1
DNM1	0.0598607	-0.282649	0.314	0.495	1
NCOA1	0.0624247	-0.270112	0.457	0.636	1
LTA4H	0.0643379	0.276108	0.457	0.277	1
TIMP1	0.0659329	0.35558	0.314	0.204	1
RGCC	0.068178	0.258797	0.286	0.131	1
PLA2G4C	0.0690904	-0.270887	0.2	0.383	1
ZSWIM6	0.0696819	-0.254393	0.314	0.476	1
FRMD4A	0.0699442	-0.272318	0.486	0.65	1
FOS	0.0705009	-0.295836	0.486	0.636	1
CD1B	0.0796188	0.293565	0.286	0.141	1
C1QB	0.0824705	0.317951	0.4	0.218	1
CLEC2D	0.094168	-0.262534	0.2	0.379	1
WWC2	0.0943655	-0.257891	0.314	0.476	1
SLAMF7	0.104555	-0.270024	0.371	0.558	1
CXCL11	0.125851	-0.370808	0.229	0.374	1
CCL18	0.129533	0.297831	0.2	0.097	1
FCER1G	0.137986	0.292041	0.486	0.325	1
CTSD	0.157237	0.250274	0.571	0.432	1
APOC1	0.17119	0.333443	0.543	0.451	1
S100A4	0.18585	0.275356	0.343	0.223	1

## Sheet: B cells_2dpi
	p_val	avg_log2FC	pct.1	pct.2	p_val_adj
IFI6	1.14937e-25	-0.744237	0.759	0.982	2.46665e-21
ISG15	6.68358e-25	-1.18312	0.354	0.877	1.43436e-20
IFI27	9.08113e-24	-1.11125	0.43	0.886	1.9489e-19
MX2	8.49566e-21	-1.08133	0.291	0.851	1.82325e-16
MAMU-A	2.96698e-20	-0.479243	0.848	0.991	6.36744e-16
ISG20	2.61995e-19	-0.69353	0.671	0.904	5.62267e-15
ENSMMUG00000061959	3.73531e-19	-0.643354	0.734	0.974	8.01635e-15
RNF213	4.53565e-18	-0.809793	0.519	0.895	9.73397e-14
RBPMS	1.31656e-17	-1.14876	0	0.491	2.82547e-13
BMT2	3.10103e-16	-1.07843	0.076	0.57	6.65511e-12
IRF7	2.42635e-14	-0.895457	0.266	0.737	5.20719e-10
ENSMMUG00000013256	4.28515e-14	-0.885011	0.291	0.807	9.19637e-10
MX1	4.33952e-14	-0.81759	0.456	0.868	9.31304e-10
IFIT1	8.06411e-14	-0.934455	0.215	0.711	1.73064e-09
ENSMMUG00000064873	1.14178e-13	-0.780694	0.418	0.816	2.45038e-09
HERC5	2.78759e-13	-0.88992	0.241	0.746	5.98245e-09
IFIT2	3.3426e-13	-0.938213	0.165	0.658	7.17355e-09
STAT1	3.81247e-13	-0.780289	0.392	0.807	8.18195e-09
IFIT3	2.96953e-12	-0.833143	0.266	0.711	6.37291e-08
EPSTI1	1.15654e-11	-0.755209	0.354	0.781	2.48206e-07
OAS2	1.74471e-11	-0.687093	0.342	0.693	3.74432e-07
ENSMMUG00000028695	6.71207e-10	-0.603076	0	0.289	1.44048e-05
ENSMMUG00000017890	1.5532e-09	-0.616154	0.38	0.711	3.33332e-05
PHF11	2.31434e-09	-0.675668	0.266	0.649	4.96681e-05
ENSMMUG00000062894	5.22043e-09	-0.548666	0	0.263	0.000112036
OASL	5.98093e-09	-0.663636	0.114	0.474	0.000128357
SP100	7.29562e-09	-0.412381	0.734	0.912	0.000156571
RSAD2	1.02309e-08	-0.490612	0	0.254	0.000219566
ENSMMUG00000050829	1.05323e-08	-0.430137	0.747	0.886	0.000226034
ENSMMUG00000061125	1.62392e-08	0.636462	0.608	0.193	0.00034851
RAB5C	2.72659e-08	-0.636152	0.367	0.693	0.000585154
DHX58	3.71268e-08	-0.566309	0.304	0.596	0.000796779
DDX60	6.64115e-08	-0.580897	0.177	0.439	0.00142526
ENSMMUG00000062821	8.84517e-08	-0.569044	0.291	0.57	0.00189826
CASP1	1.26608e-07	-0.476297	0.582	0.798	0.00271713
XAF1	1.83877e-07	-0.571172	0.089	0.395	0.00394619
PSMB9	2.58836e-07	-0.324479	0.81	0.921	0.00555488
ZNFX1	3.07009e-07	-0.520319	0.203	0.447	0.00658872
IFI35	3.12479e-07	-0.504139	0.367	0.632	0.00670612
ADORA2B	5.2442e-07	-0.53698	0.025	0.263	0.0112546
PLAAT4	5.99224e-07	-0.61237	0.152	0.456	0.0128599
PML	6.49502e-07	-0.551788	0.304	0.623	0.013939
NUB1	7.56023e-07	-0.547482	0.139	0.386	0.016225
IFIT5	7.77196e-07	-0.612387	0.139	0.474	0.0166794
DDX58	1.13102e-06	-0.56983	0.177	0.447	0.0242727
MT2A	1.25884e-06	-0.550416	0.241	0.465	0.0270159
KCNH7	1.4511e-06	-0.53789	0.139	0.404	0.0311421
UBE2L6	1.80154e-06	-0.450512	0.506	0.719	0.0386628
ENSMMUG00000003272	2.16866e-06	-0.491615	0.051	0.307	0.0465416
ODF3B	2.44587e-06	-0.580785	0.127	0.421	0.0524907
ENSMMUG00000032580	2.81095e-06	0.435525	0.418	0.105	0.0603258
ENSMMUG00000061756	3.05266e-06	-0.389009	0.076	0.254	0.0655131
RGS19	3.19503e-06	-0.296198	0.633	0.719	0.0685685
ZNHIT6	3.72536e-06	0.273749	0.152	0	0.0799501
CXCL10	3.8012e-06	-0.730037	0.139	0.43	0.0815775
STAT2	4.1625e-06	-0.52498	0.127	0.368	0.0893315
DDX60L	5.26883e-06	-0.453967	0.266	0.43	0.113074
SAMHD1	9.10919e-06	-0.334303	0.456	0.588	0.195492
SHFL	9.65253e-06	-0.411094	0.253	0.412	0.207153
BCL2L14	1.44496e-05	-0.418133	0.013	0.219	0.310103
HERC6	1.45409e-05	-0.539325	0.203	0.491	0.312063
IFI16	1.53993e-05	-0.334761	0.734	0.877	0.330484
SMS	1.98354e-05	0.413619	0.329	0.07	0.425687
ENSMMUG00000051392	2.14976e-05	-0.408613	0.519	0.728	0.461359
SAMD9L	2.54418e-05	-0.49444	0.228	0.491	0.546006
APOL6	2.76817e-05	-0.391047	0.127	0.289	0.594076
PSME2	2.89346e-05	-0.427986	0.544	0.772	0.620966
TMEM123	3.18324e-05	-0.40366	0.481	0.64	0.683155
CD38	3.49108e-05	-0.356397	0.468	0.579	0.74922
WWOX	3.8068e-05	0.285569	0.329	0.096	0.816977
DRAP1	4.11084e-05	-0.383536	0.392	0.544	0.882228
TSPAN33	4.95266e-05	0.32816	0.519	0.237	1
RBM26	5.4247e-05	0.354543	0.354	0.096	1
ANKRD33B	5.54981e-05	0.388092	0.367	0.105	1
ENSMMUG00000063316	6.06434e-05	0.440732	0.557	0.246	1
TRIM5	6.10912e-05	-0.452066	0.203	0.43	1
PGGHG	6.14622e-05	-0.312596	0.266	0.377	1
APOBEC3H	6.59426e-05	-0.429557	0.228	0.43	1
NFKBID	7.43417e-05	0.29233	0.241	0.044	1
ZC3H15	7.4811e-05	0.26058	0.506	0.246	1
IFI27L2	8.09607e-05	-0.313662	0.633	0.772	1
ENSMMUG00000051745	9.81705e-05	0.338076	0.253	0.044	1
SLFN5	0.000116192	-0.453174	0.139	0.395	1
SLC66A1	0.000134908	0.353601	0.342	0.096	1
TRANK1	0.000139526	-0.40122	0.203	0.377	1
SIGLEC10	0.000146315	-0.413662	0.367	0.57	1
HBS1L	0.000148495	0.34031	0.456	0.184	1
NAPA	0.000157004	-0.263221	0.354	0.421	1
NUDT4	0.000164829	0.326942	0.367	0.123	1
HLTF	0.000187339	0.27296	0.203	0.026	1
NMI	0.000188421	-0.380989	0.139	0.316	1
PARP9	0.000190558	-0.427756	0.127	0.351	1
HSH2D	0.000190602	-0.364548	0.456	0.605	1
ENSMMUG00000020629	0.000192929	0.272372	0.367	0.132	1
FCRL5	0.000197585	0.302103	0.418	0.184	1
ENSMMUG00000065104	0.000202304	0.328827	0.316	0.088	1
NBN	0.000223433	-0.318016	0.19	0.307	1
IFI44	0.000224297	-0.389118	0.076	0.263	1
ZMYM2	0.000240457	0.356242	0.43	0.167	1
CYC1	0.000277823	-0.273361	0.468	0.579	1
RTCB	0.00028164	-0.36257	0.291	0.456	1
CCDC88A	0.000294124	0.388294	0.405	0.149	1
TACC1	0.000296749	0.307603	0.494	0.228	1
PRKX	0.000311064	0.302438	0.506	0.246	1
PTEN	0.000326545	0.3483	0.544	0.263	1
FAM120A	0.000360971	0.299007	0.329	0.105	1
LGALS3BP	0.000361711	-0.39634	0.266	0.43	1
ANXA1	0.000369127	-0.386832	0.506	0.711	1
PTRHD1	0.000446027	0.354887	0.456	0.193	1
BCAR3	0.000447506	0.25345	0.19	0.026	1
MAPKAP1	0.000452356	0.263628	0.278	0.079	1
EIF2AK2	0.000453074	-0.423041	0.291	0.526	1
YWHAE	0.000465327	0.308797	0.418	0.175	1
PRDX1	0.000477288	0.386506	0.734	0.482	1
ENSMMUG00000016665	0.000555527	0.3386	0.709	0.43	1
EVL	0.000562039	-0.344172	0.392	0.544	1
NT5C3A	0.000585378	-0.407387	0.329	0.579	1
UQCRB	0.000650578	0.312789	0.329	0.105	1
UNC93B1	0.000652299	-0.324612	0.456	0.605	1
BST2	0.000655847	-0.340806	0.582	0.772	1
LTB	0.000658468	0.404402	0.797	0.588	1
CYB5R3	0.000666254	0.398477	0.468	0.211	1
SULF2	0.000682682	0.280492	0.152	0.018	1
PROC	0.000693712	0.292742	0.139	0.009	1
ATP5F1D	0.000705759	0.295429	0.873	0.675	1
ASAH1	0.000725858	0.353672	0.253	0.061	1
TAOK3	0.000735454	0.389771	0.468	0.211	1
LST1	0.000747002	0.325207	0.253	0.061	1
SF3A3	0.000799578	0.276658	0.342	0.123	1
ENSMMUG00000008587	0.000808833	0.265816	0.43	0.202	1
SNAP29	0.000830802	0.271667	0.278	0.079	1
MAP3K8	0.000886449	0.294112	0.278	0.079	1
ENSMMUG00000012203	0.000909525	0.284528	0.278	0.079	1
RHOQ	0.000950486	0.325443	0.38	0.149	1
PRKDC	0.000967618	0.280062	0.443	0.211	1
CDK4	0.000970678	0.394038	0.342	0.123	1
LAP3	0.00101153	-0.340079	0.392	0.544	1
EBF1	0.00101328	0.422625	0.405	0.167	1
MVD	0.00102848	0.332277	0.278	0.079	1
ENSMMUG00000003130	0.00105626	-0.355045	0.253	0.404	1
CMPK2	0.00113165	-0.255752	0.127	0.202	1
GPR137B	0.00117806	0.341774	0.392	0.158	1
ALOX5AP	0.0012002	0.382642	0.392	0.158	1
DYM	0.00120184	0.336432	0.329	0.114	1
CLSTN1	0.00123707	0.264548	0.354	0.14	1
ITGAX	0.00133101	0.363863	0.329	0.114	1
TNNI2	0.00133265	0.252532	0.392	0.184	1
SHISAL2A	0.00133661	-0.394212	0.241	0.456	1
PLAC8	0.00135443	-0.516089	0.266	0.465	1
EPB41	0.00135502	0.336393	0.456	0.211	1
GSN	0.00140888	0.291613	0.456	0.219	1
GBP3	0.00150168	-0.350259	0.19	0.316	1
SGK1	0.00155772	0.25349	0.19	0.035	1
CUL9	0.00155825	-0.35323	0.114	0.263	1
ENSMMUG00000000249	0.00159347	0.302498	0.481	0.237	1
MAP2K1	0.00162944	0.261217	0.304	0.105	1
RAPGEF2	0.00164029	0.309318	0.241	0.061	1
CHRNB1	0.00167828	-0.312328	0.127	0.281	1
SNX6	0.00168338	-0.252149	0.506	0.596	1
SEL1L3	0.00169746	0.388023	0.582	0.342	1
TMEM33	0.00177566	0.262191	0.253	0.07	1
NUCKS1	0.00179827	-0.40277	0.253	0.491	1
SIPA1L3	0.0018367	0.313509	0.253	0.07	1
TRABD	0.00186271	-0.253857	0.354	0.456	1
SREBF2	0.00188023	0.325155	0.405	0.175	1
ENSMMUG00000010647	0.00190687	-0.359157	0.089	0.272	1
DENND4A	0.00193265	0.267855	0.354	0.149	1
SEC11A	0.00222251	0.308704	0.557	0.307	1
CIITA	0.00223162	0.263038	0.456	0.237	1
RRAS	0.00240125	0.253902	0.291	0.105	1
ST13	0.00240924	0.358216	0.582	0.333	1
SENP5	0.00253234	0.300212	0.316	0.114	1
COX5A	0.00263061	0.321965	0.759	0.535	1
CTDNEP1	0.00263547	0.318812	0.646	0.395	1
REEP3	0.00282407	0.317449	0.481	0.246	1
CNIH4	0.00292617	-0.290737	0.127	0.272	1
REL	0.00295011	0.294973	0.595	0.351	1
TNF	0.00298449	0.352894	0.278	0.096	1
LGALS3	0.00317413	0.443123	0.506	0.316	1
MAPRE1	0.00322107	-0.271282	0.316	0.43	1
ANXA4	0.00328612	0.368708	0.481	0.254	1
AGPAT3	0.00354743	0.255058	0.241	0.07	1
CMTR1	0.00359709	-0.334449	0.127	0.289	1
NEK6	0.00367243	0.29359	0.266	0.088	1
PI4K2B	0.00380714	-0.266648	0.278	0.386	1
FAM174C	0.00387273	0.323965	0.456	0.228	1
HPS3	0.00388076	0.321914	0.329	0.132	1
TMEM131L	0.00397271	0.308734	0.671	0.43	1
SLC20A1	0.00398639	0.276439	0.291	0.105	1
CTSH	0.0040506	0.253153	0.873	0.728	1
UBE2J1	0.00408676	0.259568	0.57	0.342	1
EIF2AK3	0.00410661	0.360349	0.354	0.149	1
CIB1	0.00411293	-0.305419	0.418	0.57	1
PREX1	0.00426304	0.327892	0.544	0.307	1
STYXL1	0.00433343	0.291631	0.329	0.132	1
ZMYND8	0.00435896	0.272956	0.304	0.114	1
JCHAIN	0.00436035	0.39158	0.354	0.149	1
ENSMMUG00000011868	0.00436151	-0.295955	0.063	0.158	1
COPB1	0.00443683	0.314528	0.278	0.096	1
SLC38A5	0.00453703	-0.327192	0.127	0.281	1
ATRX	0.00455134	0.309105	0.57	0.333	1
UBP1	0.00457629	0.275944	0.316	0.123	1
SLC2A3	0.00464735	0.298601	0.405	0.193	1
INPP5F	0.00466538	0.292964	0.418	0.202	1
PSMB10	0.00472987	-0.286937	0.456	0.596	1
SLC38A1	0.00475828	0.316868	0.57	0.333	1
ATP8B4	0.00477571	0.256851	0.19	0.044	1
FDFT1	0.0048857	0.316828	0.532	0.298	1
MED13L	0.00496789	0.372881	0.456	0.246	1
SCAMP2	0.00516693	0.250234	0.608	0.386	1
MICOS13	0.0051689	-0.307593	0.342	0.491	1
NSF	0.00517353	0.300571	0.418	0.202	1
LAMP1	0.00527735	0.344518	0.519	0.289	1
S100A4	0.00547773	0.449391	0.456	0.246	1
MED13	0.00552478	0.25125	0.203	0.053	1
ICAM3	0.00565161	0.267671	0.481	0.263	1
BCL2	0.0058616	0.359211	0.443	0.228	1
SRSF11	0.00599435	-0.260293	0.557	0.675	1
XYLT1	0.00618522	0.301044	0.342	0.149	1
COPRS	0.00620068	0.306743	0.367	0.167	1
HELZ2	0.00631603	-0.308344	0.152	0.289	1
UHMK1	0.0063659	0.273893	0.468	0.254	1
SAMD9	0.00650015	-0.320553	0.139	0.289	1
S100A1	0.00653583	0.331442	0.354	0.263	1
BRI3	0.00660439	0.354135	0.532	0.307	1
DOCK2	0.0066144	0.264954	0.595	0.368	1
ENSMMUG00000019371	0.00671617	0.332112	0.747	0.553	1
SPATS2L	0.00683825	-0.345841	0.266	0.43	1
SYN2	0.00694726	0.306178	0.228	0.07	1
BCL7A	0.00700405	0.324256	0.418	0.211	1
STMN3	0.00706372	-0.305491	0.241	0.386	1
APP	0.00713719	0.339493	0.418	0.219	1
ENSMMUG00000019238	0.0072145	-0.316697	0.329	0.491	1
SSRP1	0.00736935	0.26187	0.304	0.123	1
CREB1	0.00736969	0.302843	0.532	0.307	1
REPIN1	0.00743123	0.265309	0.329	0.14	1
CHMP5	0.00808755	-0.258284	0.291	0.412	1
CIR1	0.00822734	-0.305513	0.165	0.307	1
NAGK	0.00829329	-0.296191	0.278	0.43	1
SLC11A1	0.00831889	0.310447	0.418	0.211	1
RNF114	0.00835813	-0.312636	0.215	0.386	1
GM2A	0.0083793	0.331943	0.418	0.211	1
RGS1	0.00849566	0.307468	0.266	0.096	1
SUMO3	0.00850587	-0.266944	0.38	0.509	1
AFF3	0.00854542	0.36336	0.532	0.316	1
FABP3	0.00875845	0.275219	0.114	0.018	1
NR4A2	0.00931592	0.2998	0.19	0.053	1
ZNF581	0.00943743	0.310932	0.608	0.386	1
ZNF638	0.00960181	0.267647	0.43	0.228	1
FAIM	0.0107938	0.256016	0.354	0.167	1
DYNC1H1	0.0110372	0.290105	0.342	0.158	1
ENSMMUG00000018687	0.0117329	0.25469	0.468	0.272	1
OAS1	0.0120361	-0.315042	0.076	0.219	1
ENSMMUG00000053539	0.0120553	0.324714	0.127	0.026	1
PARP14	0.0123905	-0.323021	0.215	0.395	1
SLC39A10	0.0125816	0.26294	0.329	0.149	1
TLR7	0.0127637	-0.284911	0.051	0.184	1
MARCHF3	0.0129279	0.32731	0.329	0.158	1
MLEC	0.013309	0.26328	0.329	0.149	1
ENSMMUG00000055885	0.0133403	0.289432	0.481	0.281	1
PIK3R6	0.0135186	0.281026	0.291	0.123	1
PTPMT1	0.0136466	0.25105	0.392	0.202	1
FOS	0.0148843	0.41173	0.443	0.254	1
PGD	0.0152571	0.254074	0.354	0.175	1
PLTP	0.0156138	0.254234	0.342	0.167	1
APOE	0.0158282	0.395242	0.43	0.237	1
ENSMMUG00000021075	0.0159021	0.293805	0.608	0.421	1
VAV3	0.0162611	0.30652	0.38	0.193	1
OGT	0.0166441	0.30671	0.443	0.254	1
PICALM	0.0166883	0.251596	0.38	0.193	1
FABP5	0.0167403	0.335783	0.304	0.158	1
RETN	0.0169294	0.319946	0.19	0.105	1
PTGER4	0.0170536	0.309041	0.342	0.167	1
CUTA	0.0174553	0.281363	0.633	0.43	1
SETDB2	0.017709	0.275012	0.481	0.281	1
RUNX3	0.0180998	-0.250341	0.215	0.325	1
ENSMMUG00000013257	0.0183505	-0.266503	0.089	0.228	1
RASSF3	0.0186385	0.296511	0.329	0.158	1
PLK3	0.0186646	0.251729	0.228	0.114	1
PRDX6	0.0192052	0.310139	0.405	0.219	1
ATXN2L	0.0200541	-0.257253	0.19	0.316	1
PYURF	0.0201497	-0.273749	0.329	0.482	1
PXK	0.0203942	0.270222	0.506	0.307	1
ITPR2	0.0206752	0.25619	0.329	0.158	1
UHRF2	0.0208472	0.274515	0.278	0.123	1
INSIG1	0.0211207	0.251189	0.291	0.132	1
MFSD14B	0.0215643	0.255877	0.215	0.079	1
DPH2	0.0217512	0.267511	0.57	0.368	1
DUSP1	0.0225707	0.334759	0.494	0.307	1
ATP1B3	0.0226602	0.26515	0.316	0.149	1
ELMO1	0.0227322	0.261444	0.696	0.5	1
BRWD1	0.0232743	0.279465	0.43	0.246	1
ARHGAP24	0.0248831	0.270536	0.772	0.614	1
CYFIP2	0.0249471	0.270896	0.582	0.386	1
RASGRP2	0.0257458	-0.300517	0.139	0.272	1
JUN	0.0266458	0.328538	0.405	0.246	1
CCNL1	0.0269209	0.285525	0.506	0.316	1
SNRPD1	0.0285184	-0.253785	0.329	0.465	1
SNX5	0.0307818	0.265117	0.62	0.43	1
PPP3CA	0.0309641	0.286823	0.557	0.368	1
MAT2B	0.0319086	0.252895	0.405	0.228	1
IRF1	0.0322962	-0.293135	0.43	0.57	1
CCM2	0.0324952	0.263382	0.557	0.368	1
CD83	0.0329225	0.27128	0.709	0.526	1
KCNQ5	0.0333908	0.303868	0.354	0.193	1
TKT	0.0338633	0.274734	0.367	0.202	1
TRIM22	0.0343795	-0.252573	0.519	0.693	1
NPC2	0.034515	0.284984	0.519	0.368	1
ITPR1	0.037729	0.268774	0.316	0.167	1
HEXB	0.039668	0.27664	0.367	0.211	1
ENSMMUG00000062328	0.0404856	0.362012	0.241	0.105	1
CST3	0.0421064	0.313951	0.266	0.123	1
CCDC107	0.0425634	0.271944	0.468	0.298	1
S100A6	0.0450302	0.262345	0.747	0.632	1
HNRNPAB	0.0484935	0.259361	0.544	0.386	1
PDE7A	0.0488654	0.271716	0.38	0.219	1
BACH2	0.0499891	0.277388	0.329	0.175	1
SNX25	0.0535449	0.260107	0.253	0.123	1
SETD5	0.0596604	0.255249	0.329	0.184	1
SIGLEC5	0.0629319	-0.267001	0.215	0.351	1
TOP1	0.0643707	0.252534	0.506	0.342	1
TSPO	0.0683174	0.276816	0.354	0.228	1
ENSMMUG00000059683	0.074346	0.280726	0.177	0.07	1
CDIPT	0.075681	-0.254185	0.19	0.325	1
ENSMMUG00000047452	0.0865665	-0.279635	0.076	0.184	1
BHLHE40	0.0898847	0.253422	0.342	0.202	1
CFD	0.112817	0.256921	0.152	0.096	1
SOD2	0.135675	0.250573	0.329	0.211	1
ENSMMUG00000056950	0.147091	-0.30865	0.076	0.114	1
ENSMMUG00000058581	0.197283	-0.270858	0.127	0.219	1
APOC1	0.212426	0.27074	0.418	0.316	1

## Sheet: B cells_NX
	p_val	avg_log2FC	pct.1	pct.2	p_val_adj
RBPMS	1.97573e-07	-0.865369	0	0.275	0.00424012
IFI27	1.53445e-06	-0.828179	0.132	0.5	0.0329309
FGD4	3.95309e-06	0.416301	0.396	0.085	0.0848373
ARRB1	6.88497e-06	0.452709	0.415	0.099	0.147758
ENSMMUG00000045208	1.37352e-05	-0.449783	0.528	0.648	0.294771
TXNL4B	2.64408e-05	-0.252759	0	0.19	0.567446
ENSMMUG00000051745	2.87437e-05	0.415624	0.302	0.056	0.61687
MCEMP1	3.38373e-05	0.271557	0.245	0.049	0.726183
PDE4A	4.30606e-05	0.441739	0.415	0.12	0.924123
LMO2	5.7313e-05	0.357786	0.472	0.169	1
SLC39A4	5.77351e-05	-0.257023	0	0.176	1
S100A13	6.21637e-05	0.459172	0.34	0.077	1
MZB1	7.83724e-05	-0.793733	0.17	0.437	1
ENSMMUG00000028695	8.50383e-05	-0.44466	0	0.169	1
TNFAIP8L3	8.88393e-05	0.268754	0.189	0.014	1
ENSMMUG00000015274	0.000119676	0.377098	0.358	0.092	1
ENSMMUG00000056183	0.000122411	0.379124	0.943	0.718	1
HM13	0.000128703	-0.283548	0.434	0.423	1
SESN3	0.00015504	0.399307	0.566	0.246	1
ST3GAL6	0.000176319	0.325094	0.283	0.056	1
SUSD1	0.000178684	0.313953	0.321	0.077	1
SPCS3	0.000180795	-0.429278	0.453	0.62	1
IRF8	0.00018884	0.441238	0.66	0.331	1
HHEX	0.000211598	0.391808	0.566	0.254	1
CPQ	0.000290274	0.251641	0.245	0.042	1
ELOVL5	0.000290653	0.406898	0.566	0.254	1
SMS	0.000335683	0.379205	0.415	0.141	1
IL13RA1	0.000337891	0.310807	0.189	0.021	1
ENSMMUG00000062894	0.000392429	-0.375008	0	0.141	1
RBFA	0.000440185	0.361608	0.566	0.261	1
CPVL	0.000469649	0.304892	0.151	0.014	1
SDCBP	0.00047244	0.467455	0.491	0.225	1
OTOS	0.000511281	0.292835	0.208	0.028	1
EIF4A1	0.000518202	0.363527	0.755	0.577	1
IRF7	0.000537227	-0.37567	0.113	0.225	1
POU2AF1	0.000597688	-0.413761	0.34	0.521	1
RHOA	0.000643888	0.257399	0.925	0.831	1
MPEG1	0.000847715	0.287824	0.245	0.049	1
ITGAM	0.000862168	0.265415	0.245	0.049	1
STIP1	0.000893831	0.416283	0.509	0.289	1
CAPG	0.000906724	0.398709	0.736	0.549	1
PLAAT4	0.000922127	-0.443761	0.132	0.373	1
HACD4	0.000924343	0.308361	0.283	0.07	1
PLXDC2	0.000976145	0.425854	0.208	0.035	1
P4HB	0.000982591	-0.28472	0.321	0.373	1
SLC39A10	0.00099125	0.286946	0.434	0.176	1
CRIP1	0.00101255	0.310841	0.868	0.796	1
TMED3	0.00103012	-0.312626	0.302	0.38	1
RBM27	0.00104155	0.37842	0.358	0.12	1
BMT2	0.00104183	-0.575524	0.17	0.303	1
APOE	0.00109082	0.650712	0.472	0.282	1
STARD3NL	0.00110486	0.310863	0.34	0.106	1
ALOX5AP	0.00112735	0.453277	0.509	0.275	1
HVCN1	0.00117974	0.268392	0.604	0.338	1
KIAA0930	0.00121332	0.265116	0.321	0.099	1
DSTYK	0.00126601	0.270219	0.208	0.035	1
MANF	0.00129789	-0.460456	0.208	0.394	1
DNAJA1	0.00132551	0.422861	0.623	0.394	1
PTEN	0.00134164	0.359418	0.566	0.282	1
CST3	0.00150594	0.519859	0.245	0.106	1
ICAM2	0.00154245	-0.430426	0.151	0.345	1
SEPTIN11	0.00158438	0.388123	0.528	0.317	1
FABP5	0.00159151	0.502759	0.415	0.225	1
CSF1R	0.00163124	0.258235	0.17	0.021	1
SGK1	0.00166232	0.333777	0.245	0.056	1
ENSMMUG00000028699	0.00166586	0.333983	0.245	0.085	1
ATP8B4	0.00169935	0.341658	0.302	0.092	1
ATM	0.00180686	0.343867	0.509	0.239	1
CCDC84	0.00184965	0.261073	0.283	0.077	1
MRC1	0.00215099	0.416962	0.208	0.042	1
ANXA4	0.00216619	0.381879	0.472	0.211	1
CAPZA2	0.00217578	0.341	0.736	0.542	1
SLC7A7	0.00218229	0.316543	0.208	0.063	1
ENSMMUG00000061959	0.00228279	-0.373475	0.604	0.711	1
TKT	0.00231646	0.398544	0.623	0.359	1
BHLHE40	0.00245262	0.373829	0.509	0.246	1
BLOC1S5	0.00257563	-0.379976	0.434	0.507	1
HEATR5B	0.0026105	0.311354	0.302	0.099	1
CCT3	0.0026239	0.362013	0.717	0.472	1
CREG1	0.00266822	0.290674	0.302	0.099	1
CD163	0.00283706	0.31967	0.208	0.042	1
EGR1	0.00291983	0.255344	0.264	0.085	1
ENSMMUG00000001245	0.00297858	-0.34939	0.057	0.246	1
ENSMMUG00000015208	0.00309716	0.35834	0.755	0.549	1
IFI6	0.00321741	-0.464053	0.358	0.542	1
FHOD1	0.00335012	0.295249	0.434	0.19	1
S100A8	0.00337748	0.26087	0.113	0.007	1
PIK3R5	0.00368213	0.35908	0.509	0.254	1
RBM18	0.00383305	0.252666	0.302	0.099	1
FN1	0.00391507	0.379492	0.208	0.056	1
NIN	0.00404803	0.280918	0.491	0.239	1
GPR89A	0.00418819	-0.341172	0.075	0.246	1
STING1	0.00423474	0.254516	0.189	0.042	1
RBPJ	0.00428883	0.354963	0.396	0.176	1
HSP90AA1	0.00438598	0.253373	0.83	0.754	1
ITPR1	0.00444846	0.271774	0.396	0.169	1
ENSMMUG00000008604	0.0044657	0.294395	0.34	0.127	1
JCHAIN	0.004473	-0.678992	0.283	0.437	1
CFD	0.00448218	0.516132	0.321	0.113	1
CXCL16	0.00457195	0.345844	0.189	0.049	1
PREX1	0.00464213	0.386893	0.623	0.387	1
GPX1	0.00478624	0.344544	0.226	0.07	1
APP	0.00481338	0.358963	0.453	0.211	1
NIT2	0.00482545	0.292818	0.358	0.141	1
CNDP1	0.00504519	0.341629	0.434	0.211	1
SCYL2	0.00510612	0.257293	0.245	0.07	1
CTSC	0.00511632	0.326633	0.453	0.338	1
EFHD2	0.00513889	0.291491	0.528	0.423	1
ZEB2	0.00520026	0.39252	0.453	0.261	1
MALT1	0.00522784	0.326654	0.377	0.155	1
ZMYND8	0.00534018	0.360581	0.434	0.211	1
TOMM22	0.00537057	-0.261805	0.396	0.479	1
ENSMMUG00000044861	0.0054859	-0.594333	0.226	0.345	1
SEC11C	0.00550696	-0.301008	0.491	0.585	1
CALY	0.00559738	0.340656	0.283	0.092	1
ENSMMUG00000054052	0.00570512	0.251176	0.208	0.049	1
APOC1	0.00577087	0.539774	0.453	0.317	1
LCK	0.00577624	-0.259372	0.019	0.169	1
ZNF160	0.00581726	0.321374	0.358	0.162	1
ENSMMUG00000004441	0.00591924	0.280317	0.774	0.697	1
EDF1	0.00611748	-0.355032	0.453	0.669	1
GRB2	0.0061475	0.277148	0.83	0.683	1
C11H12orf45	0.00624705	-0.343229	0.34	0.486	1
SLC36A4	0.00628796	0.265378	0.208	0.049	1
ENSMMUG00000058325	0.00633056	0.265359	0.774	0.648	1
PPARG	0.00633829	0.357665	0.208	0.049	1
HNRNPDL	0.0063541	0.285616	0.755	0.507	1
ADORA2B	0.00636918	-0.429901	0.075	0.183	1
NUFIP1	0.00644074	0.265614	0.302	0.106	1
PLXNC1	0.00661062	0.343998	0.358	0.19	1
GNAI3	0.00687707	0.310131	0.434	0.204	1
PTTG1IP	0.0069263	0.299755	0.566	0.317	1
SUCLG2	0.00697114	-0.354798	0.17	0.366	1
LMNA	0.00700632	0.374784	0.302	0.134	1
GLRX	0.00702562	0.332979	0.453	0.225	1
FTL	0.00706563	0.386864	0.415	0.204	1
ADSL	0.00706995	0.250408	0.321	0.12	1
GLB1	0.00713823	0.285287	0.434	0.204	1
C19H19orf12	0.00718111	0.293172	0.208	0.077	1
RAN	0.00735849	0.328161	0.736	0.542	1
GM2A	0.00742431	0.288589	0.415	0.19	1
ENSMMUG00000006971	0.00755789	-0.338363	0.264	0.338	1
OLR1	0.00764748	0.271504	0.189	0.042	1
ENSMMUG00000021075	0.00764873	0.305777	0.698	0.556	1
ATP2C1	0.00801427	0.295774	0.245	0.134	1
ILKAP	0.00811203	0.26403	0.453	0.225	1
FAM50A	0.00812502	0.275166	0.321	0.127	1
HSPD1	0.00830278	0.286184	0.755	0.514	1
ST13	0.00855598	0.315469	0.698	0.465	1
SEC61A1	0.00863449	-0.334797	0.17	0.338	1
SERPINB9	0.00872669	0.282457	0.604	0.359	1
S100A10	0.00881048	0.309751	0.83	0.683	1
HNMT	0.0088324	0.281587	0.283	0.099	1
CCR10	0.00883557	-0.260426	0.019	0.148	1
SIGLEC6	0.0088673	0.275021	0.321	0.134	1
CTSB	0.0092378	0.359424	0.453	0.338	1
LMTK2	0.00981289	-0.340083	0.17	0.303	1
CAMP	0.00989433	0.250522	0.17	0.035	1
S100A1	0.00995855	0.285326	0.453	0.232	1
REL	0.0102669	0.338792	0.585	0.345	1
ENSMMUG00000064873	0.0103761	-0.376088	0.264	0.423	1
DERL1	0.0104272	-0.326625	0.17	0.352	1
ATP10A	0.0104406	0.257425	0.226	0.077	1
CYP27A1	0.0104913	0.373616	0.245	0.077	1
AP1S2	0.0105164	0.344079	0.623	0.423	1
NFE2L2	0.0106057	0.288869	0.34	0.218	1
FAM13B	0.0109332	0.292655	0.396	0.183	1
IQSEC1	0.0112539	0.34378	0.453	0.232	1
RIN3	0.0113739	0.348948	0.434	0.218	1
ENSMMUG00000002075	0.0114273	0.347457	0.34	0.155	1
C5AR1	0.0115883	0.253443	0.208	0.056	1
RETN	0.0116255	0.378154	0.226	0.07	1
LYZ	0.0121376	0.453914	0.302	0.211	1
CHERP	0.0125155	0.305032	0.226	0.07	1
WDPCP	0.0128788	0.255855	0.264	0.092	1
EIF3I	0.01289	-0.276008	0.509	0.627	1
LGALS3	0.01292	0.376902	0.491	0.387	1
ISG15	0.01298	-0.378722	0.113	0.303	1
CXHXorf38	0.0133267	0.265839	0.321	0.134	1
ANP32E	0.0134177	0.279109	0.509	0.282	1
ZFP36L1	0.0135466	0.284397	0.774	0.549	1
FCER1G	0.0138982	0.442282	0.245	0.127	1
COPS8	0.0139748	-0.251703	0.302	0.387	1
HCK	0.0139934	0.287802	0.396	0.19	1
ENSMMUG00000018474	0.0142138	0.264724	0.245	0.085	1
BCL2A1	0.0143198	0.253548	0.396	0.197	1
ITM2C	0.0149791	-0.337264	0.075	0.218	1
CD14	0.0151955	0.282692	0.208	0.063	1
SH3BP1	0.0153631	0.324989	0.547	0.324	1
CLEC4A	0.0153842	0.25423	0.17	0.042	1
ENSMMUG00000061128	0.0157404	0.250717	0.792	0.669	1
PNP	0.0157584	0.258161	0.321	0.134	1
LRP1	0.0158625	0.272847	0.189	0.049	1
SAMM50	0.0160209	-0.287725	0.132	0.303	1
RHBDD2	0.0162495	0.259175	0.245	0.113	1
PYGB	0.0163537	0.280611	0.377	0.183	1
ASAH1	0.0165532	0.332562	0.264	0.127	1
CPSF6	0.0170266	0.29603	0.491	0.282	1
AKT3	0.0170784	0.316771	0.34	0.183	1
NDUFA4	0.0170864	0.263349	0.83	0.634	1
SLC30A7	0.0174034	-0.307916	0.189	0.324	1
AIF1	0.0176864	0.322878	0.208	0.063	1
TNFRSF1B	0.0180604	0.279257	0.415	0.211	1
ENSMMUG00000041688	0.0182577	0.304754	0.547	0.324	1
SEC24D	0.0183021	-0.267568	0.151	0.239	1
SETD2	0.0183143	0.264384	0.415	0.211	1
SIT1	0.0187418	-0.315495	0.113	0.289	1
ACSL4	0.0188631	0.268287	0.302	0.127	1
PDIA5	0.01894	-0.25408	0.038	0.176	1
MCUB	0.0191447	0.303414	0.623	0.401	1
ENSMMUG00000056792	0.0196498	-0.343572	0.075	0.225	1
LMBR1L	0.0203352	-0.257703	0.075	0.239	1
DNAJC7	0.020636	0.275002	0.358	0.169	1
CD44	0.0208691	0.293091	0.755	0.599	1
FKBP2	0.0209391	-0.31569	0.358	0.472	1
CXCR3	0.0210269	-0.276644	0.094	0.268	1
PDIA4	0.0215686	-0.363528	0.321	0.444	1
CPM	0.0218097	0.302185	0.17	0.056	1
ENSMMUG00000031981	0.0221128	0.281219	0.358	0.183	1
DHRS7	0.022121	0.264372	0.302	0.127	1
PDCD6IP	0.0223723	0.296537	0.528	0.317	1
FBH1	0.0226684	-0.28171	0.189	0.303	1
CMTM6	0.0227923	0.286214	0.698	0.521	1
VEGFB	0.0239729	0.286892	0.264	0.113	1
RRBP1	0.0246358	-0.38041	0.189	0.324	1
CYRIA	0.0248136	0.258167	0.283	0.12	1
ENSMMUG00000061125	0.0249407	0.317772	0.623	0.479	1
AAMP	0.0252399	-0.290062	0.208	0.366	1
AHNAK	0.0253808	0.320633	0.453	0.324	1
LCP1	0.0254003	0.276054	0.792	0.634	1
PRKAR2A	0.0256569	0.260641	0.264	0.106	1
SLC11A1	0.0257297	0.321326	0.377	0.19	1
TNFRSF17	0.0257323	-0.301792	0.189	0.282	1
PSME2	0.0259185	-0.256647	0.547	0.655	1
THOC6	0.0260465	0.254409	0.302	0.148	1
PRPF4B	0.0264218	-0.252402	0.491	0.556	1
TSPO	0.0265425	0.335057	0.509	0.317	1
EIF4B	0.0273542	0.280476	0.717	0.528	1
HIF1A	0.0275714	0.300126	0.472	0.275	1
IL6R	0.0276143	0.263182	0.34	0.19	1
MBD3	0.0276505	0.257868	0.792	0.599	1
ENSMMUG00000011278	0.0277876	-0.314731	0.094	0.261	1
CD9	0.0278129	0.299225	0.189	0.056	1
TXNDC11	0.0278669	-0.31441	0.208	0.324	1
CCT5	0.0283071	0.306694	0.547	0.359	1
RNF145	0.0298089	0.276563	0.491	0.289	1
CD68	0.0303772	0.347996	0.302	0.134	1
APOL6	0.030402	-0.25752	0.208	0.282	1
CD36	0.0307616	0.256115	0.208	0.07	1
PSAP	0.0308503	0.348109	0.585	0.437	1
PIKFYVE	0.0312977	0.27254	0.453	0.254	1
NCF2	0.0317226	0.281964	0.358	0.183	1
DDX46	0.0319216	-0.314711	0.264	0.444	1
ATP2B1	0.0322911	0.263831	0.264	0.127	1
PPM1K	0.0326475	0.256596	0.245	0.099	1
RABGAP1L	0.033444	0.30616	0.623	0.43	1
GALNS	0.0336603	0.285119	0.679	0.486	1
S100A4	0.0337363	0.332448	0.472	0.38	1
SLC15A2	0.0340298	-0.253921	0.132	0.275	1
ENSMMUG00000013256	0.0340729	-0.264329	0.189	0.275	1
RAB31	0.0342975	0.287489	0.566	0.359	1
RAB1B	0.0348509	0.285334	0.509	0.331	1
POLR1D	0.0361134	0.269599	0.604	0.465	1
TENT5C	0.0361499	-0.289813	0.245	0.331	1
CYTH1	0.0365172	0.260611	0.396	0.211	1
PKN1	0.0388255	0.254548	0.491	0.296	1
SAT1	0.0388857	0.28807	0.509	0.31	1
SETDB1	0.0389962	0.258377	0.283	0.134	1
ALCAM	0.0396893	0.265166	0.377	0.246	1
PDCD2	0.0397463	0.255403	0.453	0.261	1
SLC1A5	0.0407809	-0.29404	0.151	0.289	1
DMAC1	0.0407951	-0.277859	0.245	0.408	1
ENSMMUG00000062821	0.0413179	-0.268234	0.151	0.324	1
GMDS	0.0427754	-0.271952	0.17	0.345	1
APLP2	0.0433628	0.294584	0.358	0.197	1
H2AFY	0.0434599	0.264249	0.547	0.415	1
ATP6V1D	0.0445484	0.272609	0.321	0.183	1
ATP6V1FNB	0.0445579	0.270684	0.585	0.387	1
STXBP5	0.0445685	0.254364	0.226	0.106	1
DENND5B	0.0446935	-0.284453	0.189	0.366	1
PLCL2	0.0447572	-0.261402	0.151	0.289	1
TREM1	0.0451184	0.252754	0.189	0.063	1
HOPX	0.0454417	0.266291	0.189	0.063	1
C3H7orf50	0.0462142	-0.268009	0.491	0.634	1
MACF1	0.0497851	0.2641	0.585	0.394	1
GALNT1	0.0510223	0.253074	0.396	0.225	1
ENSMMUG00000064692	0.0510229	0.251564	0.642	0.451	1
SERPINA1	0.0526996	0.279566	0.208	0.077	1
SLC38A5	0.0541244	-0.283627	0.151	0.303	1
KXD1	0.0544648	0.265856	0.415	0.254	1
GLIPR2	0.0548671	0.250438	0.434	0.254	1
ELL2	0.0559312	-0.252047	0.264	0.352	1
ERBB3	0.0570284	0.267138	0.604	0.437	1
SOD1	0.0577551	0.271432	0.547	0.408	1
FCRL1	0.0578475	-0.280503	0.528	0.669	1
CAMLG	0.0604403	0.264569	0.547	0.373	1
CHD9	0.0619507	-0.288425	0.245	0.394	1
YLPM1	0.0621978	0.255121	0.321	0.183	1
IRF9	0.0626348	-0.269033	0.283	0.415	1
IQGAP1	0.0637509	0.254968	0.642	0.5	1
CD63	0.066229	0.281138	0.453	0.359	1
SPI1	0.0662939	0.250057	0.566	0.38	1
CCL18	0.0720506	0.285197	0.208	0.085	1
FLI1	0.0729603	0.258631	0.547	0.373	1
GSN	0.077183	0.257775	0.396	0.232	1
LAIR1	0.0775668	0.250767	0.226	0.113	1
BIK	0.0782399	-0.252965	0.189	0.338	1
SLC25A43	0.0820499	0.25749	0.604	0.437	1
ENSMMUG00000059683	0.0831931	-0.427756	0.113	0.211	1
LIMS1	0.084401	0.258089	0.547	0.38	1
HMOX2	0.0878624	0.251851	0.377	0.232	1
RNF130	0.0894159	0.251839	0.302	0.162	1
ENSMMUG00000018687	0.0929823	0.250713	0.528	0.387	1
OSBPL8	0.0942691	0.269756	0.491	0.331	1
ENSMMUG00000060892	0.0996714	-0.408397	0.189	0.338	1
TYROBP	0.111774	0.27233	0.547	0.38	1
C1QB	0.138988	0.273685	0.132	0.049	1
VPREB3	0.180337	-0.263005	0.208	0.338	1
LTA4H	0.199909	0.258262	0.264	0.162	1
ENSMMUG00000059850	0.241371	-0.349208	0.113	0.211	1

## Sheet: cDC1_2dpi
	p_val	avg_log2FC	pct.1	pct.2	p_val_adj
MX1	6.1048e-19	-1.51634	0.409	1	1.31015e-14
ISG15	2.20997e-18	-1.89318	0.273	1	4.74281e-14
IFI6	2.5059e-18	-1.29335	0.727	1	5.37792e-14
PLAC8	6.378e-18	-1.10806	0.727	1	1.36878e-13
MX2	1.07262e-15	-1.24299	0.455	1	2.30196e-11
ISG20	2.51122e-15	-1.6021	0.182	0.969	5.38934e-11
ENSMMUG00000015563	1.7238e-12	0.284354	0.955	0.969	3.69944e-08
ENSMMUG00000064873	4.30367e-12	-1.34136	0.182	0.906	9.2361e-08
UBA52	4.83862e-12	0.250608	0.955	0.969	1.03842e-07
ENSMMUG00000005593	1.5579e-11	0.354032	0.955	0.969	3.34341e-07
C15H9orf152	1.81321e-11	-0.63801	1	0.969	3.89133e-07
ENSMMUG00000013256	2.35866e-11	-1.32654	0.091	0.938	5.06192e-07
CD38	2.80263e-11	-1.12915	0.318	0.969	6.01473e-07
IRF7	3.71875e-11	-1.23305	0.273	1	7.98081e-07
OAS2	4.38828e-11	-1.03502	0.318	1	9.41768e-07
ENSMMUG00000058755	7.65413e-11	0.354476	0.955	0.969	1.64265e-06
SLFN5	7.94972e-11	-0.975945	0	0.812	1.70609e-06
ADGB	9.14354e-11	0.897012	0.773	0	1.9623e-06
GCN1	2.63553e-10	0.33099	1	1	5.65611e-06
LAP3	3.26807e-10	-0.739601	0.864	1	7.01361e-06
NME2	3.80921e-10	0.343144	0.955	0.969	8.17494e-06
IFI27	6.42315e-10	-1.79241	0.136	0.875	1.37847e-05
RBPMS	1.3856e-09	-1.44968	0	0.75	2.97364e-05
STAT1	1.49605e-09	-0.641479	0.864	0.938	3.21067e-05
NAPA	1.81326e-09	-0.77576	0.636	0.969	3.89144e-05
BST2	3.62704e-09	-0.429356	1	0.969	7.78398e-05
ADORA2B	5.02129e-09	-1.04072	0	0.719	0.000107762
EPSTI1	5.85641e-09	-1.00232	0.318	0.969	0.000125684
APOL2	7.24308e-09	-1.04405	0.409	0.969	0.000155444
IFI44L	9.21615e-09	-0.912052	0.045	0.812	0.000197788
SPATS2L	1.14574e-08	-0.790778	0.636	0.938	0.000245888
MAMU-A	1.1875e-08	-0.361763	1	1	0.00025485
IFI16	1.18856e-08	-0.423226	1	1	0.000255077
BMT2	1.28872e-08	-1.30792	0.136	0.781	0.000276572
EEF1B2	2.4102e-08	0.393096	0.955	0.969	0.000517253
DHX58	4.09461e-08	-0.933084	0.091	0.844	0.000878745
ENSMMUG00000028695	5.28971e-08	-0.798176	0	0.656	0.00113523
PSME2	5.80746e-08	-0.593713	0.818	0.938	0.00124634
IFIT5	6.47099e-08	-0.793653	0.136	0.875	0.00138874
EIF3L	6.55296e-08	0.475357	1	0.938	0.00140633
UNC93B1	6.60479e-08	-0.801225	0.545	0.875	0.00141745
HERC5	7.07627e-08	-1.07826	0.045	0.781	0.00151864
RACK1	7.40247e-08	0.270496	0.955	1	0.00158864
BTF3	1.15759e-07	0.286093	0.955	0.969	0.00248431
AQP3	1.20278e-07	0.991003	0.864	0.125	0.0025813
INPP5F	1.46056e-07	0.63938	0.909	0.781	0.00313451
PSMB9	1.62257e-07	-0.277887	1	0.969	0.00348219
HNRNPH2	2.0232e-07	0.40291	1	0.938	0.00434198
ENSMMUG00000063637	2.78715e-07	0.336732	1	0.969	0.00598151
SDC3	2.8051e-07	-0.666273	0.045	0.75	0.00602002
ENSMMUG00000014786	3.02477e-07	0.361552	0.955	0.938	0.00649145
OMA1	3.28728e-07	0.840507	0.773	0.125	0.00705484
RNASE6	3.29281e-07	0.868839	1	0.469	0.00706669
PARP14	3.56968e-07	-0.807127	0.227	0.906	0.00766089
PIK3AP1	4.39503e-07	-0.752855	0	0.594	0.00943216
IFIT2	4.96309e-07	-0.997084	0.136	0.812	0.0106513
CPVL	5.1781e-07	0.485215	1	0.812	0.0111127
HSBP1	5.53075e-07	-0.612499	0.682	0.875	0.0118695
EEF1G	5.60715e-07	0.427078	1	0.969	0.0120335
LYAR	5.89126e-07	0.854884	0.955	0.5	0.0126432
SAMD9L	7.22341e-07	-0.66586	0.591	0.906	0.0155022
IFI35	7.38964e-07	-0.73066	0.5	0.75	0.0158589
ATP5MC2	8.60584e-07	0.350459	0.955	0.969	0.018469
C1QC	8.6423e-07	0.810457	0.636	0.031	0.0185472
ELOA	1.0533e-06	0.255267	1	0.969	0.0226049
ENSMMUG00000062894	1.17754e-06	-0.838178	0	0.562	0.0252711
LSM2	1.2067e-06	-0.586875	0.682	0.938	0.0258969
ENSMMUG00000017890	1.34255e-06	-0.682731	0.682	0.969	0.0288125
ENSMMUG00000062821	1.37897e-06	-0.975472	0.182	0.812	0.0295941
NAAA	1.40413e-06	0.551796	0.955	0.812	0.030134
ENSMMUG00000003073	1.45477e-06	0.340858	1	0.938	0.0312209
IGFBP6	1.5576e-06	0.759826	0.682	0.062	0.0334277
WARS1.1	1.69095e-06	-0.769117	0.727	0.969	0.0362894
CD200R1	2.13166e-06	0.73262	0.818	0.156	0.0457475
EIF2AK2	2.20505e-06	-0.727997	0.136	0.781	0.0473225
SLC25A6	2.27624e-06	0.282017	1	1	0.0488505
LGALS3BP	2.61989e-06	-0.755475	0.364	0.844	0.0562255
NT5C3A	2.7235e-06	-0.766063	0.136	0.781	0.0584491
OAS1	3.73298e-06	-0.851201	0.136	0.75	0.0801135
RAB5C	4.64414e-06	-0.762244	0.045	0.656	0.099668
MAMU-DRA	4.65256e-06	0.260156	1	0.969	0.0998486
AHNAK	5.00669e-06	0.749388	0.955	0.625	0.107449
EXT1	5.14808e-06	-0.754136	0.091	0.719	0.110483
SUB1	5.16117e-06	-0.353218	0.955	0.938	0.110764
LYN	6.21335e-06	-0.673918	0.636	1	0.133345
DDT	6.53926e-06	0.561957	0.955	0.719	0.140339
C18H18orf32	6.57502e-06	0.327395	1	1	0.141107
IFI44	7.36133e-06	-0.702605	0.091	0.719	0.157981
ENSMMUG00000050016	7.47791e-06	-0.617727	0	0.5	0.160483
IFIT3	7.52203e-06	-0.926714	0.045	0.625	0.16143
ITM2B	7.84614e-06	-0.325038	0.955	1	0.168386
TMBIM6	1.05758e-05	-0.386502	0.955	0.969	0.226967
PSMA2	1.08324e-05	-0.416886	0.864	0.938	0.232473
CD47	1.11305e-05	-0.669901	0.545	0.906	0.238871
EFHD2	1.15023e-05	-0.398653	0.909	0.969	0.246851
TMEM238	1.18058e-05	0.593356	0.636	0.062	0.253363
PABPC1	1.26843e-05	0.306926	1	0.969	0.272217
ENSMMUG00000019371	1.27881e-05	0.53288	1	0.969	0.274445
ENSMMUG00000058389	1.36872e-05	0.359115	0.955	0.906	0.29374
PI4K2B	1.38133e-05	-0.766201	0.318	0.844	0.296448
MCL1	1.44322e-05	-0.433819	0.864	0.938	0.30973
PPM1J	1.50273e-05	-0.377126	0.909	0.969	0.322502
ZC3H10	1.63862e-05	0.315892	0.955	0.938	0.351663
CMTM2	1.78594e-05	-0.51938	0	0.469	0.383281
APOBEC3H	1.84465e-05	-0.64181	0.091	0.688	0.395879
AP1S2	1.94874e-05	0.64006	1	0.562	0.418219
ENSMMUG00000006397	2.00067e-05	-0.56908	0.591	0.844	0.429364
CMPK2	2.01522e-05	-0.674303	0.045	0.625	0.432486
CLEC9A	2.13062e-05	0.645919	1	0.625	0.457253
XBP1	2.17647e-05	-0.589017	0.591	0.938	0.467091
ODF3B	2.19581e-05	-0.576103	0.773	0.969	0.471244
KRTCAP2	2.30149e-05	0.398653	1	0.875	0.493922
ENSMMUG00000001645	2.4676e-05	0.287842	0.955	0.969	0.529573
BCL2L14	2.48536e-05	-0.747867	0.136	0.719	0.533384
MAMU-DRB1	2.51408e-05	0.257554	1	1	0.539547
KLF8	2.63113e-05	0.384166	0.409	0	0.564666
EEF2	2.68406e-05	0.363464	1	0.938	0.576027
GBP3	2.75439e-05	-0.805146	0.455	0.938	0.591121
ENSMMUG00000041188	2.79342e-05	0.265232	1	0.969	0.599497
VAMP8	2.80216e-05	0.413584	0.909	0.844	0.601371
ENSMMUG00000006283	3.24318e-05	0.449796	1	0.875	0.696019
TNFSF13B	3.45648e-05	-0.640902	0.5	0.938	0.741794
DRAP1	3.51922e-05	-0.41455	0.864	0.938	0.755261
PLP2	3.66709e-05	0.567354	1	0.719	0.786995
HSH2D	3.69873e-05	-0.6764	0.455	0.875	0.793784
SYNE2	3.72696e-05	-0.805783	0.045	0.594	0.799843
SASH3	3.73863e-05	-0.657662	0.136	0.719	0.802347
ENSMMUG00000052609	3.80729e-05	0.29585	1	0.938	0.817082
SLC43A2	4.13313e-05	-0.513038	0	0.438	0.887011
TNIP3	4.13313e-05	-0.408285	0	0.438	0.887011
ENSMMUG00000020073	4.37455e-05	0.317369	1	0.938	0.938821
ENSMMUG00000016665	4.83176e-05	0.364929	0.909	0.875	1
MAMU-DMB	5.07067e-05	0.289696	1	0.969	1
MS4A7	5.86356e-05	0.565698	0.591	0.062	1
KCNH7	5.91965e-05	-0.69102	0.318	0.844	1
PFDN5	6.33026e-05	0.401455	1	0.938	1
CASP1	6.39128e-05	-0.822508	0.182	0.719	1
RWDD1	6.52266e-05	0.454724	1	0.812	1
SHISA5	6.61196e-05	-0.577962	0.682	0.906	1
RAB32	6.6807e-05	0.486956	1	0.812	1
SOCS1	6.902e-05	-0.731026	0.136	0.719	1
C1QB	7.45344e-05	0.825781	0.591	0.062	1
PAFAH1B3	7.57283e-05	-0.565392	0.5	0.781	1
NPM1	7.68456e-05	0.428907	1	0.875	1
TOMM7	8.04603e-05	0.468551	0.955	0.781	1
CD52	8.53367e-05	0.652925	0.864	0.469	1
CST3	8.63396e-05	0.354672	1	1	1
HMOX1	9.00942e-05	-0.532246	0.045	0.562	1
AHCYL2	9.23585e-05	0.390204	0.364	0	1
EIF3K	9.52638e-05	0.262652	0.955	0.938	1
PLAAT3	9.58527e-05	-0.912106	0.182	0.688	1
EIF3G	0.000104791	0.417926	0.955	0.875	1
RNF213	0.000105243	-0.652227	0.591	0.781	1
NPM3	0.000108565	0.612788	0.636	0.156	1
ENSMMUG00000051893	0.000110452	-0.766235	0.273	0.781	1
CKB	0.000115353	0.546553	0.5	0.031	1
TNFSF12	0.000125414	-0.752833	0.455	0.875	1
SRGN	0.000126189	-0.330775	1	1	1
CD48	0.000135784	0.381297	1	0.938	1
SRI	0.000136034	-0.330458	0.955	0.969	1
ENSMMUG00000060287	0.000137475	0.331165	1	0.938	1
PRR13	0.000139379	-0.417891	0.818	0.969	1
CISD2	0.000142842	-0.547165	0.455	0.875	1
HM13	0.000160224	-0.551399	0.636	0.938	1
DDX58	0.000167167	-0.695283	0.182	0.719	1
MOSPD2	0.000180076	0.589806	0.636	0.188	1
YBX1	0.000185525	0.302838	0.955	0.906	1
ATF5	0.000203615	-0.598122	0	0.375	1
ATP2B1	0.000210471	0.575485	0.773	0.219	1
ENSMMUG00000032580	0.000219444	0.535288	0.773	0.25	1
FBXO6	0.00023033	-0.663835	0.364	0.844	1
NFATC2	0.000232849	0.584046	0.727	0.25	1
TRMT112	0.000250357	0.417894	1	0.844	1
BATF3	0.000284466	0.344933	1	0.594	1
SPCS3	0.000289089	-0.409316	0.773	0.875	1
GALNT7	0.000294851	-0.632361	0.091	0.562	1
CAMP	0.000297662	0.617266	0.864	0.469	1
ACTN1	0.000300077	0.432453	1	0.594	1
UTP25	0.000310217	0.315023	0.318	0	1
ENSMMUG00000055885	0.000316398	0.562997	1	0.625	1
SPINT2	0.000322727	0.428387	1	0.719	1
STAMBPL1	0.000337745	-0.627418	0.318	0.719	1
MICAL1	0.000343321	0.579247	0.773	0.281	1
SCN9A	0.000355352	0.576631	0.591	0.094	1
IRF1	0.000373398	-0.774241	0.455	0.812	1
CGAS	0.000398343	-0.603335	0.318	0.781	1
MRPL40	0.000400648	-0.418057	0.727	0.844	1
CHMP5	0.000417127	-0.43577	0.682	0.875	1
SARS1	0.000417321	-0.610322	0.455	0.812	1
EIF3M	0.000422051	0.41863	0.955	0.75	1
GALNS	0.000430211	0.441305	0.955	0.75	1
CDKN2D	0.000435552	-0.397353	0	0.344	1
SLC46A3	0.00043651	0.42811	0.909	0.406	1
ENSMMUG00000014831	0.000439464	0.367154	0.545	0.094	1
CD80	0.000441525	-0.606971	0.136	0.656	1
AGGF1	0.000446507	0.555551	0.864	0.469	1
DNASE1L3	0.000453984	0.708286	0.909	0.5	1
GBP7	0.000477569	-0.550803	0.045	0.5	1
ANKIB1	0.00052379	-0.546955	0.182	0.688	1
CASP3	0.00053762	-0.575952	0.5	0.781	1
PPT1	0.000537765	0.460931	1	0.781	1
PSMB6	0.00054264	-0.312888	0.909	0.969	1
NMI	0.000544828	-0.563311	0.364	0.75	1
IGSF8	0.00054958	0.607488	0.818	0.344	1
PLA2G4C	0.000561817	-0.606833	0.136	0.594	1
CALCRL	0.00057006	-0.487516	0.818	0.938	1
ENSMMUG00000002324	0.000578827	0.489987	0.909	0.531	1
COMMD6	0.000581305	0.317718	1	0.938	1
BID	0.000600039	-0.41371	0.818	0.875	1
SP100	0.000600759	-0.455466	0.773	0.969	1
RIPOR2	0.000612336	0.613606	0.545	0.094	1
CDK2AP1	0.000622305	0.498754	0.818	0.375	1
NMT1	0.000640202	-0.552825	0.455	0.875	1
NDUFB2	0.00064945	-0.301381	0.909	0.938	1
ASAP1	0.000667372	0.43863	1	0.781	1
TMED5	0.000692522	-0.432408	0.136	0.625	1
NSA2	0.000722656	0.47245	1	0.781	1
PHF11	0.000739479	-0.584226	0.409	0.812	1
PMAIP1	0.000740424	-0.623317	0.273	0.719	1
ENSMMUG00000014648	0.000745806	0.535011	0.773	0.344	1
SAMHD1	0.000748494	-0.296716	0.955	0.938	1
ARHGAP22	0.00075464	-0.544146	0.5	0.781	1
ENSMMUG00000063725	0.000793293	0.539949	0.409	0.031	1
CEP170	0.000802158	-0.602714	0.5	0.844	1
NET1	0.000805313	-0.420458	0.727	0.781	1
RAB8B	0.000813865	-0.598344	0.318	0.812	1
GABARAPL2	0.000827523	-0.280068	0.955	0.969	1
ENSMMUG00000011868	0.000834659	-0.59172	0.045	0.469	1
MSRB1	0.000837414	-0.561827	0.318	0.688	1
UBE2L6	0.000840863	-0.473926	0.682	0.875	1
C19H19orf38	0.000860885	-0.515	0.5	0.812	1
ARL5A	0.00087015	-0.605659	0.364	0.781	1
CD9	0.000882856	0.548117	0.727	0.312	1
ST13	0.000884195	0.444247	0.955	0.656	1
FGL2	0.000885885	0.400243	0.955	0.875	1
MILR1	0.00089116	-0.544404	0.136	0.594	1
UBB	0.000900468	-0.324182	0.909	1	1
ENSMMUG00000064692	0.000901728	0.512184	0.909	0.594	1
CD1D	0.000911743	-0.32977	0	0.312	1
MTHFD2	0.000912704	-0.643701	0.5	0.875	1
MYO7B	0.000919387	-0.481812	0.091	0.562	1
IVNS1ABP	0.00092841	0.621213	0.773	0.375	1
ITM2A	0.000940758	0.50637	0.591	0.125	1
TNFSF10	0.000941864	-0.592781	0.045	0.469	1
OASL	0.000956108	-0.614304	0.136	0.594	1
ENSMMUG00000003272	0.000965826	-0.601944	0.136	0.594	1
ARRDC4	0.00100272	0.269694	0.273	0	1
HIBCH	0.00100272	0.296776	0.273	0	1
HYAL3	0.00100272	0.297822	0.273	0	1
SMIM22	0.00100272	0.34746	0.273	0	1
CD164	0.00105216	-0.332912	0.864	0.906	1
IFI27L2	0.00108507	-0.397003	0.773	0.875	1
CSDE1	0.00110321	-0.468152	0.591	0.906	1
RAB8A	0.00114291	-0.472899	0.636	0.875	1
CFAP36	0.0011624	0.468085	0.545	0.094	1
RBCK1	0.00116798	-0.53801	0.273	0.75	1
ITGA1	0.00119376	0.423558	0.409	0.031	1
CETP	0.00121153	0.363924	0.409	0.031	1
UCP2	0.00125095	-0.406557	0.864	0.969	1
GPX4	0.00126249	0.426312	1	0.781	1
OTULINL	0.0012654	0.505351	0.591	0.125	1
PKIB	0.00128336	-0.417	0.909	1	1
S100A6	0.00133382	0.572553	1	0.75	1
IFIT1	0.0014107	-0.614015	0.136	0.594	1
NAGA	0.00145597	-0.384639	0.864	0.938	1
C11H12orf45	0.00150489	-0.280508	0.955	0.969	1
TPM4	0.00153789	-0.402967	0.818	0.969	1
PSMA4	0.00164941	-0.514753	0.5	0.875	1
ADAM8	0.00165002	-0.486926	0.455	0.875	1
PSMD13	0.00165594	-0.465293	0.409	0.688	1
ENSMMUG00000047632	0.0016577	0.509651	0.727	0.312	1
CXCR3	0.00174459	0.52652	0.864	0.406	1
TOMM20	0.00175906	0.253946	0.773	0.781	1
ENSMMUG00000009018	0.00177474	0.251874	0.409	0.062	1
DDX60	0.00185446	-0.561979	0.182	0.656	1
SLC15A4	0.00186184	-0.520886	0.182	0.656	1
PGGHG	0.00187165	-0.3093	0	0.281	1
SLC10A7	0.00187165	-0.26125	0	0.281	1
ARHGEF3	0.00190179	-0.527395	0.182	0.625	1
BBX	0.00191437	-0.543181	0.273	0.688	1
GMPR2	0.00194302	-0.400293	0.182	0.656	1
MAML3	0.0021373	0.366426	0.455	0.062	1
GRB2	0.00216068	-0.363027	0.864	0.969	1
FUOM	0.00217229	0.386183	1	0.688	1
EXPH5	0.00222011	-0.424222	0.045	0.438	1
TTC39C	0.00223815	0.408946	0.955	0.719	1
TYROBP	0.00229172	0.362615	1	0.844	1
ENSMMUG00000001764	0.00245161	-0.331846	0.909	1	1
ENSMMUG00000052293	0.00249406	-0.484885	0.818	0.906	1
GNAO1	0.00260747	0.476633	0.455	0.062	1
RUNX1	0.00262555	0.560193	0.864	0.469	1
C11H12orf57	0.00263621	0.467751	0.955	0.656	1
RSL24D1	0.00264028	0.431233	0.727	0.5	1
PADI2	0.00268213	0.437099	0.455	0.062	1
PLBD1	0.00269953	0.400955	1	0.75	1
H2AZ2	0.00277268	0.299095	0.955	0.906	1
SPTLC2	0.00278566	-0.529276	0.227	0.656	1
DUSP5	0.00280704	-0.622404	0.091	0.5	1
P2RY12	0.00313738	0.258815	0.227	0	1
TMEM273	0.00313738	0.314767	0.227	0	1
TNF	0.00313738	0.280634	0.227	0	1
ENSMMUG00000014885	0.00313738	0.380607	0.227	0	1
FAM162A	0.00316483	0.477795	0.636	0.219	1
KAT8	0.00319973	0.504036	0.727	0.375	1
LRRC14	0.00321644	0.353869	0.545	0.125	1
ARF1	0.00322544	-0.300104	0.864	0.938	1
PGAP6	0.00324437	0.337558	0.5	0.094	1
COX5A	0.00327797	0.311598	0.955	0.844	1
ADGRE2	0.00330245	0.486502	0.636	0.188	1
DSE	0.00331059	-0.353752	0.955	0.969	1
ZFHX3	0.00337374	0.422505	0.591	0.156	1
ITGAX	0.00341407	-0.59029	0.227	0.656	1
ANXA6	0.00342457	0.389727	0.5	0.094	1
PIGK	0.00349998	0.326891	0.364	0.031	1
NUP93	0.0035566	0.330073	0.364	0.031	1
PSMF1	0.00357902	-0.463476	0.455	0.688	1
ENSMMUG00000015208	0.00361218	-0.318181	0.909	0.969	1
KYNU	0.00368553	0.346509	0.364	0.031	1
ABL1	0.00369946	0.372857	0.591	0.156	1
HACD4	0.00372561	0.502253	0.818	0.438	1
CSRNP1	0.00374902	-0.440727	0.091	0.5	1
PPME1	0.00377589	-0.260346	0	0.25	1
ENSMMUG00000060590	0.00377589	-0.31468	0	0.25	1
EPS15L1	0.00377589	-0.282326	0	0.25	1
IL15RA	0.00377589	-0.26487	0	0.25	1
JUP	0.00377589	-0.316112	0	0.25	1
NTPCR	0.00377589	-0.264252	0	0.25	1
NFATC1	0.00377589	-0.282789	0	0.25	1
TMEM50A	0.0037788	-0.34515	0.682	0.812	1
PTPN4	0.00379608	0.363016	0.364	0.031	1
CLIC2	0.00380266	0.516788	0.773	0.344	1
WARS1	0.00380932	-0.498756	0.091	0.5	1
ENSMMUG00000060377	0.00400997	0.357005	0.773	0.688	1
ZNF429	0.00403429	0.324317	0.364	0.031	1
TMEM127	0.00406881	-0.380333	0.091	0.5	1
NCF1	0.00415413	-0.446186	0.091	0.5	1
WDR45	0.00418572	-0.454158	0.182	0.594	1
ENSMMUG00000061756	0.0043506	-0.489159	0.136	0.562	1
EGFL8	0.00435717	0.373204	0.409	0.062	1
TAF10	0.004366	-0.320967	0.864	0.938	1
NCALD	0.00438442	0.446175	0.409	0.062	1
PPP1R14A	0.00438889	0.529663	0.682	0.25	1
FAM107B	0.00441023	-0.593864	0.455	0.75	1
RHEB	0.00442167	-0.337567	0.364	0.781	1
PTPN22	0.00447639	0.453183	0.773	0.375	1
TBC1D1	0.00451497	-0.48148	0.364	0.781	1
CIPC	0.00454228	0.300016	0.364	0.031	1
EIF4B	0.00455496	0.33066	0.955	0.812	1
ETV3	0.00456127	-0.45469	0.273	0.719	1
SIPA1L1	0.00499401	-0.323303	0.091	0.469	1
SRSF4	0.00504678	-0.449933	0.318	0.75	1
WSB1	0.00509709	-0.482098	0.318	0.75	1
ENSMMUG00000062930	0.00516201	-0.308571	0.045	0.406	1
EIF4ENIF1	0.00524159	-0.334638	0.045	0.406	1
IMPDH2	0.00533991	0.395958	0.682	0.281	1
ERO1A	0.00542919	-0.480051	0.455	0.781	1
MXD1	0.00544338	-0.477456	0.182	0.594	1
OAS3	0.00548054	-0.380643	0.045	0.406	1
OPN3	0.00549092	0.294943	0.545	0.156	1
ENSMMUG00000016898	0.00563952	0.342938	0.818	0.688	1
SUCNR1	0.00565631	-0.537839	0.182	0.594	1
NBN	0.00565807	-0.499678	0.227	0.625	1
YWHAZ	0.00566219	-0.252028	0.955	1	1
ARHGAP15	0.00568478	-0.426934	0.727	0.938	1
XRN1	0.00569782	-0.473306	0.636	0.906	1
DTX3L	0.00574296	-0.523065	0.318	0.719	1
ZDHHC24	0.00581643	-0.386595	0.591	0.75	1
MAP4K3	0.0058336	0.434924	0.455	0.156	1
GM2A	0.00601717	-0.393097	0.136	0.531	1
AP1M1	0.00608474	-0.456066	0.273	0.562	1
AP3B1	0.00631854	-0.498732	0.364	0.75	1
PAIP1	0.00633647	-0.422724	0.409	0.75	1
DYNLT1	0.00644031	-0.530863	0.409	0.75	1
GPR132	0.00644801	-0.449138	0.409	0.812	1
BIRC3	0.00657248	-0.547164	0.5	0.875	1
ZNRF1	0.00657663	0.252752	0.318	0.031	1
ANO6	0.00663301	0.349252	0.773	0.344	1
ZNF516	0.00680226	0.437857	0.455	0.094	1
TMEM33	0.00682535	-0.281391	0.045	0.375	1
ARHGDIB	0.00702406	0.424675	0.909	0.719	1
RNF114	0.00707194	-0.506272	0.318	0.688	1
NAGK	0.00715232	-0.346866	0.727	0.875	1
APOL6	0.00717625	-0.564259	0.091	0.469	1
VSIR	0.0072915	0.417405	0.818	0.406	1
RRAGD	0.00731283	-0.405716	0.045	0.375	1
RAMP1	0.0073142	0.394145	0.818	0.406	1
MEX3D	0.00732631	0.280845	0.5	0.125	1
CCNI	0.00736801	0.317658	1	0.781	1
PIM3	0.00749065	-0.555548	0.409	0.781	1
PATJ	0.00749799	0.463464	0.409	0.125	1
FRK	0.00750266	-0.286504	0	0.219	1
CHRNA5	0.00750266	-0.280406	0	0.219	1
NAT9	0.00750266	-0.270816	0	0.219	1
UEVLD	0.00750266	-0.262034	0	0.219	1
MYCBP2	0.0075102	-0.44006	0.5	0.844	1
HIPK1	0.00752376	0.311999	0.318	0.031	1
PML	0.00761501	-0.468721	0.409	0.719	1
SPSB3	0.00786711	0.402876	0.636	0.219	1
CYP27A1	0.00797484	0.464321	0.591	0.188	1
IRF9	0.00815042	-0.400518	0.682	0.875	1
SNRPA1	0.00825028	-0.44755	0.636	0.844	1
ARMC8	0.0082534	-0.472058	0.318	0.719	1
FFAR4	0.0082662	0.388162	0.591	0.188	1
EHD4	0.00834108	-0.500999	0.455	0.812	1
FLNA	0.00838798	0.415288	0.773	0.531	1
MYO1G	0.00839194	0.265835	0.591	0.219	1
JARID2	0.00841941	-0.452502	0.182	0.594	1
TSPAN3	0.00887755	0.366238	0.5	0.125	1
TM9SF1	0.00889094	-0.390238	0.273	0.625	1
SUPT4H1	0.00890013	-0.323636	0.818	0.906	1
CASP8	0.0089478	-0.377506	0.136	0.531	1
MZT2B	0.00897879	0.391853	0.727	0.312	1
MATK	0.00917346	0.304737	0.318	0.031	1
CBX6	0.00921766	0.405812	0.591	0.188	1
MYDGF	0.00957315	-0.404237	0.5	0.812	1
CSRP1	0.00957678	-0.370768	0.727	0.906	1
CALM3	0.00960004	-0.40103	0.364	0.594	1
EIF3F	0.00963223	0.277204	1	0.906	1
CLEC12A	0.00963312	0.386073	0.5	0.125	1
MAP3K11	0.00964207	-0.408876	0.227	0.625	1
PRPF38B	0.00974778	0.387193	0.727	0.312	1
ATL3	0.00981874	-0.344125	0.5	0.781	1
UBAC1	0.00983517	0.388603	0.5	0.188	1
CHCHD10	0.00987183	0.396658	0.818	0.5	1
DTD1	0.0100743	-0.400313	0.364	0.688	1
GARS1	0.0101155	-0.326732	0.591	0.656	1
IFNGR1	0.0101604	0.409487	0.818	0.625	1
CDH20	0.0102628	0.428069	0.545	0.219	1
SESN3	0.0102696	0.403081	0.455	0.125	1
UBE2D3	0.0103167	-0.251616	0.955	0.969	1
HPS5	0.0103494	-0.388387	0.364	0.656	1
DDIT4	0.0103699	-0.554223	0.091	0.406	1
DNPEP	0.0103916	-0.390718	0.409	0.781	1
PIGB	0.0104357	-0.341534	0.045	0.375	1
HSPA5	0.0105073	-0.433124	0.591	0.781	1
CA9	0.0105787	0.450359	0.636	0.25	1
MECP2	0.0109554	-0.293838	0.045	0.375	1
ATOX1	0.01096	-0.253436	0.909	0.938	1
PSTPIP1	0.0110955	0.283766	0.318	0.031	1
SEPTIN6	0.0111067	-0.302388	0.864	0.938	1
VDAC1	0.0112057	0.284065	1	0.75	1
CAPN1	0.0113118	-0.404414	0.318	0.625	1
FBXO7	0.0113229	-0.434524	0.318	0.719	1
ZBTB20	0.0115811	0.399801	0.409	0.219	1
EWSR1	0.0116032	-0.34372	0.682	0.875	1
SHFL	0.0116162	-0.409574	0.273	0.656	1
DAD1	0.0116388	0.32232	0.864	0.688	1
SEC23IP	0.0118688	-0.40807	0.136	0.469	1
DESI1	0.0119898	-0.406661	0.273	0.594	1
CPNE3	0.0122381	0.417827	0.909	0.625	1
DERL1	0.0122814	-0.446946	0.318	0.656	1
GAR1	0.0125321	0.419762	0.591	0.219	1
CARMIL1	0.0125855	0.280371	0.318	0.031	1
DHRS9	0.0125992	-0.406218	0.682	0.906	1
ID3	0.0126621	0.304129	0.318	0.031	1
PLRG1	0.0127763	-0.270017	0.045	0.344	1
NDUFV2	0.0128283	-0.295245	0.864	0.969	1
CSNK1G2	0.012901	-0.332554	0.636	0.812	1
TECR	0.0129244	0.413736	0.545	0.219	1
TCEA3	0.0129356	0.375811	0.273	0.031	1
MYADM	0.0130581	-0.494501	0.318	0.688	1
REPS1	0.0130957	0.466985	0.5	0.188	1
CNP	0.0131219	-0.365648	0.455	0.656	1
CIITA	0.0133178	0.40167	0.773	0.375	1
TRPV2	0.0136607	0.414982	0.818	0.5	1
CST7	0.0137315	-0.386799	0.818	0.969	1
MTHFS	0.0138747	-0.426082	0.227	0.594	1
CYB5R3	0.0138769	0.420404	0.636	0.312	1
CCDC69	0.0140835	-0.391768	0.091	0.438	1
MRFAP1	0.0141417	-0.416454	0.273	0.625	1
ATP5PB	0.0142077	0.287827	0.955	0.781	1
ANXA1	0.0143072	-0.418402	0.727	0.906	1
FGD2	0.0146124	0.342823	0.909	0.75	1
CWC25	0.0147191	-0.296141	0	0.188	1
ENSMMUG00000013289	0.0147191	-0.294764	0	0.188	1
PTTG1IP	0.014779	0.414704	0.818	0.469	1
ABHD17A	0.0150692	0.351183	0.864	0.531	1
HIPK2	0.0151748	0.408333	0.545	0.188	1
SLC31A1	0.0151749	-0.337308	0.136	0.5	1
SMARCA5	0.015178	-0.347927	0.682	0.844	1
SPAG9	0.0153465	0.298395	0.864	0.5	1
ENSMMUG00000005880	0.0153605	0.274464	0.955	0.875	1
TMEM140	0.0153885	-0.384453	0.091	0.406	1
PSMC5	0.0154892	-0.341014	0.545	0.75	1
LSR	0.0155401	0.340934	0.636	0.25	1
ZNF217	0.0155529	-0.339158	0.091	0.438	1
SELPLG	0.0155558	0.299999	1	0.844	1
SLC41A1	0.0156231	-0.465506	0.364	0.688	1
ARID5A	0.0157491	-0.409309	0.182	0.562	1
SLC25A32	0.0157585	0.269798	0.455	0.125	1
COQ2	0.0159749	-0.352836	0.182	0.562	1
LAG3	0.0160492	0.395963	0.545	0.188	1
ID2	0.016134	0.430927	0.955	0.75	1
RPN2	0.0161405	-0.32416	0.545	0.656	1
NAA15	0.0162912	0.317879	0.364	0.062	1
PGM2	0.016407	-0.397904	0.227	0.531	1
C1H1orf43	0.0164509	-0.370921	0.364	0.75	1
DECR2	0.0165777	0.400085	0.682	0.406	1
ENSMMUG00000050257	0.0168446	-0.357702	0.091	0.406	1
MRPL44	0.0169004	-0.297722	0.136	0.5	1
BAK1	0.0170126	-0.38047	0.273	0.562	1
EIF3E	0.0170558	0.298922	0.955	0.812	1
SP110	0.0171332	-0.314962	0.818	0.938	1
STIM2	0.0172006	-0.300974	0.091	0.406	1
RSAD2	0.0172211	-0.352328	0.045	0.344	1
ITGAL	0.0172758	-0.381837	0.409	0.75	1
LMNB2	0.017415	-0.289794	0.045	0.344	1
DCTN6	0.0176745	-0.299687	0.045	0.344	1
CCDC50	0.0179144	-0.484315	0.545	0.75	1
MTO1	0.0182161	-0.29615	0.045	0.344	1
RBFA	0.0183447	0.268915	0.545	0.188	1
TPGS1	0.0185298	0.285973	0.364	0.062	1
BCKDK	0.0186281	0.356312	0.727	0.344	1
UQCRC1	0.0187229	-0.326078	0.682	0.844	1
CD2AP	0.018917	-0.419153	0.318	0.688	1
ENSMMUG00000051505	0.0192999	0.28429	0.364	0.062	1
HERC6	0.01932	-0.466682	0.091	0.375	1
SRP14	0.0193308	-0.254384	0.864	0.938	1
GNB1	0.0193354	-0.305454	0.818	0.969	1
BEX4	0.0193502	0.372618	0.545	0.219	1
IER5L	0.019383	0.311271	0.273	0.031	1
MS4A6A	0.0194414	0.388515	0.364	0.062	1
TBC1D4	0.0194883	-0.473807	0.545	0.719	1
FCRL6	0.0197466	0.277955	0.455	0.125	1
PDE3B	0.0198261	0.337961	0.409	0.094	1
SCARB1	0.020409	0.40844	0.909	0.656	1
NFIL3	0.0204332	-0.332956	0.091	0.406	1
CD44	0.0204438	0.277774	1	0.781	1
MIDN	0.0208047	-0.367808	0.273	0.562	1
TTC19	0.0209083	0.348406	0.545	0.219	1
GPCPD1	0.0209494	-0.44131	0.364	0.625	1
CDC42EP3	0.0210448	0.314959	0.455	0.125	1
CUL1	0.0212853	-0.344569	0.682	0.812	1
TMEM258	0.021299	0.291946	0.909	0.812	1
DCAF11	0.0214817	-0.29704	0.227	0.594	1
STAT2	0.021564	-0.355122	0.636	0.812	1
MYO1E	0.0217681	0.465926	0.682	0.312	1
PAK1	0.0220636	-0.378647	0.545	0.719	1
NAMPT	0.0220916	-0.364559	0.545	0.875	1
NUB1	0.0221395	-0.404123	0.636	0.844	1
GPBP1	0.0221782	-0.381767	0.364	0.719	1
ENSMMUG00000015095	0.0222908	-0.350277	0.409	0.719	1
SATB1	0.0222975	-0.267284	0.136	0.469	1
FAIM	0.0222996	0.279013	0.409	0.094	1
PDIA3	0.0226091	-0.413858	0.318	0.625	1
STAC3	0.0226518	-0.395101	0.409	0.688	1
PAOX	0.0230642	-0.357501	0.318	0.688	1
NKIRAS2	0.023149	-0.294452	0.091	0.406	1
TRIM25	0.0231795	-0.428235	0.455	0.75	1
SAR1A	0.0234754	-0.362987	0.364	0.688	1
FKBP1B	0.0236564	0.309128	0.5	0.375	1
ITPR2	0.0238273	0.423144	0.455	0.188	1
MIF	0.0239401	0.327754	0.955	0.75	1
AFF1	0.0239785	0.411258	0.591	0.312	1
TNFAIP8L3	0.0241304	0.293599	0.273	0.031	1
TFG	0.0242172	-0.37656	0.409	0.719	1
PRRC2C	0.0243454	-0.268594	0.545	0.875	1
CLEC20A	0.0243944	0.297861	0.364	0.094	1
P4HB	0.0244917	-0.294602	0.5	0.844	1
RELA	0.0245919	-0.370682	0.318	0.625	1
GOLT1B	0.0247916	-0.254003	0.091	0.375	1
FOXJ2	0.0248295	0.259373	0.273	0.031	1
RIOK1	0.0250634	0.295624	0.5	0.156	1
APEH	0.0251822	-0.332764	0.091	0.406	1
DOCK5	0.0252203	0.374119	0.545	0.219	1
STX18	0.0252394	-0.383756	0.182	0.531	1
ENSMMUG00000052144	0.025331	-0.309032	0.045	0.312	1
GPR31	0.0253513	0.32395	0.455	0.125	1
CD37	0.0253616	0.267433	1	0.812	1
PAQR8	0.0253691	0.292739	0.455	0.125	1
SLC25A13	0.0254004	0.302982	0.455	0.125	1
SYNE3	0.0254186	0.316874	0.455	0.125	1
SLFN13	0.0255389	-0.331477	0.091	0.406	1
FAM120AOS	0.0257654	-0.357941	0.136	0.469	1
INO80C	0.0257838	-0.364538	0.091	0.375	1
IRF2	0.026347	-0.348169	0.318	0.688	1
QARS1	0.0265425	0.294197	0.909	0.594	1
ARL6IP4	0.0267096	0.344904	0.864	0.594	1
CDK2AP2	0.0269923	-0.250854	0.682	0.719	1
RTN4	0.0269936	-0.337453	0.636	0.781	1
DCTN2	0.0270351	-0.397975	0.409	0.719	1
EIF2AK4	0.0272231	0.289319	0.455	0.312	1
XAF1	0.0275759	-0.385433	0.136	0.438	1
SFXN1	0.027587	0.313635	0.364	0.094	1
VOPP1	0.0277134	-0.357346	0.727	0.906	1
HINT2	0.0279709	0.363156	0.727	0.375	1
ENSMMUG00000008587	0.0280218	-0.380617	0.773	0.906	1
PSMD3	0.0284994	-0.37897	0.227	0.531	1
NEDD4L	0.028596	-0.254521	0	0.156	1
NTHL1	0.0286299	0.252382	0.273	0.031	1
CXCR4	0.0286854	0.25165	0.136	0	1
TEX29	0.0288256	0.273008	0.273	0.031	1
ASNS	0.0289624	-0.401878	0.273	0.5	1
PTK2B	0.0296032	-0.307382	0.045	0.312	1
LAMTOR1	0.0299079	0.286967	0.955	0.75	1
PCIF1	0.0299628	-0.313683	0.136	0.469	1
SNRPD2	0.029992	0.305787	0.955	0.75	1
DCPS	0.030136	-0.328823	0.136	0.469	1
CYB561A3	0.030477	-0.449237	0.5	0.719	1
MBOAT4	0.0307079	-0.439402	0.182	0.469	1
ADSS2	0.0309716	0.278898	0.864	0.531	1
THEMIS2	0.0312424	-0.324169	0.591	0.719	1
STX11	0.0313203	-0.391146	0.318	0.625	1
HGSNAT	0.0314513	0.338051	0.591	0.25	1
SBNO2	0.0315344	-0.261493	0.045	0.312	1
SMCHD1	0.0316101	-0.355097	0.682	0.875	1
PLAAT4	0.0316871	-0.515006	0.136	0.438	1
RRBP1	0.0320296	-0.40578	0.409	0.625	1
MOB3B	0.0321326	0.256332	0.273	0.031	1
APOBEC3D	0.0321499	-0.252056	0.591	0.688	1
RAD51C	0.0321605	0.255497	0.273	0.031	1
DBNDD2	0.0324398	0.265238	0.273	0.031	1
ENSMMUG00000059569	0.0330146	-0.3729	0.227	0.562	1
ENSMMUG00000063316	0.0334049	0.391495	0.636	0.281	1
RNF149	0.0334064	0.282406	0.636	0.5	1
ENSMMUG00000062026	0.0335401	0.332059	0.636	0.281	1
PTPRCAP	0.0335666	0.437798	0.682	0.344	1
ARF6	0.0336625	-0.253242	0.909	0.969	1
TCTA	0.0337623	-0.258392	0.045	0.312	1
TRAPPC3	0.0338606	-0.348309	0.364	0.688	1
DNAJA2	0.0341014	-0.365188	0.409	0.688	1
RNASEH1	0.0343313	-0.335168	0.273	0.594	1
ENSMMUG00000011278	0.0347647	-0.304047	0.091	0.375	1
KCNK6	0.0348711	0.372694	0.591	0.281	1
LMAN2	0.0349535	-0.320854	0.773	0.906	1
ABCC1	0.0352581	0.315997	0.409	0.125	1
LDHA	0.0353476	-0.262701	0.864	0.906	1
RFX7	0.0353692	0.324104	0.318	0.094	1
PTEN	0.0354203	-0.369049	0.409	0.75	1
PLEKHF2	0.0358568	0.315968	0.727	0.375	1
AIM2	0.0358693	-0.384984	0.364	0.625	1
ENSMMUG00000060032	0.0359093	-0.263693	0.045	0.312	1
ENSMMUG00000049089	0.036046	-0.306239	0.273	0.625	1
ASPHD2	0.0360511	-0.332972	0.091	0.375	1
STAP1	0.0361306	-0.259284	0.045	0.312	1
SLFN12L	0.036283	-0.29222	0.045	0.312	1
LRP10	0.036355	-0.344702	0.364	0.688	1
ADRB3	0.0363675	0.424529	0.5	0.219	1
CCDC150	0.0364624	-0.337949	0.045	0.312	1
DUSP11	0.0365256	0.297838	0.409	0.156	1
ENSMMUG00000056332	0.0365842	-0.504514	0.182	0.375	1
CCR7	0.0366103	-0.436493	0.045	0.312	1
G3BP1	0.0367009	0.305252	0.909	0.625	1
PIK3CB	0.0369937	0.400339	0.591	0.375	1
UBE2E2	0.0370444	-0.32845	0.682	0.781	1
MBTPS1	0.0372347	0.309442	0.5	0.188	1
HIF1A	0.0372796	-0.279086	0.864	0.969	1
INPP5D	0.0375402	0.315108	0.909	0.719	1
TRA2B	0.0378866	-0.308853	0.636	0.75	1
GOLGB1	0.0380563	0.356189	0.545	0.25	1
NIPA2	0.0382325	-0.325808	0.591	0.781	1
PRPF19	0.0382574	0.335025	0.5	0.188	1
PHACTR1	0.0382594	0.354008	0.591	0.25	1
EED	0.0386986	-0.366239	0.227	0.5	1
CD8A	0.0388011	-0.398247	0.136	0.375	1
ATF3	0.0388483	-0.430142	0.364	0.594	1
RBPJ	0.0389745	0.370974	0.727	0.531	1
ADA2	0.0390284	-0.320892	0.636	0.719	1
FOXN2	0.0390705	-0.458755	0.409	0.688	1
FOXK2	0.0392362	0.264284	0.318	0.062	1
SAT1	0.0394202	-0.391504	0.727	0.844	1
CDK9	0.0398381	-0.268855	0.091	0.375	1
AGPAT1	0.040091	0.329125	0.545	0.219	1
MRPS28	0.0402011	0.311344	0.409	0.125	1
PABPC4	0.0402537	0.345149	0.364	0.094	1
NEURL1B	0.0404696	0.263251	0.318	0.062	1
YAF2	0.0405278	0.377451	0.682	0.438	1
PPP1R18	0.0405966	-0.252387	0.864	0.938	1
REPIN1	0.0407703	-0.347466	0.318	0.625	1
ENSMMUG00000032231	0.0410815	0.259746	0.909	0.625	1
PSMA5	0.0414818	-0.310655	0.636	0.844	1
FBXL4	0.0417588	0.27791	0.318	0.062	1
PAFAH1B1	0.0425514	-0.309722	0.591	0.875	1
LRMDA	0.0425908	0.328343	0.318	0.094	1
KARS1	0.0426356	-0.332196	0.318	0.656	1
PAK3	0.0427057	0.364057	0.818	0.562	1
CHD7	0.0427731	0.273154	0.318	0.062	1
UBAP2L	0.042882	0.350301	0.636	0.312	1
RUSC1	0.0430424	-0.333823	0.227	0.531	1
KCNQ5	0.043074	0.296315	0.364	0.094	1
CIAO2A	0.043242	-0.309751	0.5	0.688	1
PTPN1	0.0434269	-0.336372	0.727	0.844	1
POR	0.0435737	-0.32447	0.455	0.781	1
PRSS53	0.0436381	0.251392	0.5	0.188	1
MRPS25	0.0437931	0.312542	0.773	0.562	1
ZNF595	0.0439738	0.270155	0.318	0.062	1
EID2	0.0439849	-0.271553	0.091	0.375	1
CCNL1	0.0440734	-0.33147	0.5	0.656	1
BUD23	0.04417	-0.337527	0.545	0.812	1
ARPC5L	0.044351	-0.347667	0.682	0.844	1
MAGED2	0.044423	-0.336658	0.227	0.562	1
KIAA1143	0.0444274	-0.279262	0.091	0.375	1
REEP3	0.0445277	0.2733	0.773	0.438	1
MFSD1	0.0445796	-0.29304	0.227	0.562	1
FNDC3A	0.0447305	-0.34809	0.182	0.5	1
MRPS34	0.0447528	0.31449	0.5	0.25	1
RRP7A	0.0447927	-0.263701	0.227	0.562	1
LTC4S	0.0449079	0.316004	0.318	0.062	1
ENSMMUG00000042951	0.0449228	-0.377967	0.5	0.75	1
WDFY4	0.0451009	0.27988	1	0.844	1
CD68	0.0451046	-0.3323	0.364	0.688	1
RNASEH2C	0.0451079	0.322683	0.682	0.375	1
HIVEP1	0.04515	-0.360196	0.318	0.562	1
RELB	0.0452333	-0.392373	0.318	0.656	1
TNIP1	0.0452799	-0.303379	0.182	0.5	1
ACSL1	0.0453224	-0.352031	0.273	0.531	1
HSDL2	0.0454265	-0.299546	0.273	0.375	1
TPST1	0.0457035	0.292131	0.318	0.062	1
SRPRB	0.0459697	-0.297466	0.136	0.438	1
COMMD3	0.0463947	0.264559	0.909	0.625	1
RSC1A1	0.0464347	0.267967	0.318	0.062	1
GOLGA7	0.0465171	-0.307481	0.364	0.625	1
RABIF	0.0465707	-0.283249	0.136	0.438	1
MMP25	0.0466722	0.339912	0.682	0.406	1
DPH7	0.0467537	0.266484	0.318	0.062	1
PSMD2	0.0468514	-0.325825	0.545	0.719	1
MRPS27	0.0468921	0.255307	0.318	0.062	1
IKZF2	0.0469699	-0.382562	0.364	0.656	1
ZMYM6	0.0469726	0.313359	0.364	0.094	1
ADAM19	0.0470504	-0.307913	0.727	0.875	1
BZW2	0.0473198	0.31238	0.5	0.188	1
SLC38A2	0.0477858	0.377702	0.591	0.281	1
MARCHF5	0.0481995	-0.264976	0.091	0.375	1
SDCCAG8	0.0483518	-0.39046	0.273	0.594	1
TCIRG1	0.0483673	-0.397704	0.318	0.594	1
PHC3	0.0485051	-0.282074	0.091	0.375	1
GOLGA2	0.0487737	-0.295375	0.091	0.375	1
CKLF	0.048825	0.260032	0.909	0.625	1
PRIMPOL	0.0488438	0.293623	0.455	0.156	1
PARP15	0.0493105	-0.257141	0.182	0.5	1
ETFB	0.0494401	-0.2752	0.727	0.906	1
RXRA	0.0495877	0.280343	0.227	0.031	1
MRPL20	0.0496106	0.280334	0.818	0.5	1
DNAJB1	0.0499522	-0.457297	0.227	0.5	1
VPS28	0.0501677	0.299013	0.818	0.719	1
NSMCE1	0.0503098	-0.338698	0.182	0.5	1
PRPF4	0.05036	0.26256	0.364	0.094	1
ST8SIA4	0.0504094	-0.421914	0.545	0.75	1
SNX15	0.0504542	-0.296237	0.182	0.5	1
AUTS2	0.0506762	0.264836	0.364	0.094	1
PDIA6	0.05085	-0.356114	0.5	0.781	1
ENSMMUG00000030923	0.0508512	0.298112	0.455	0.188	1
MAPK1IP1L	0.0508707	-0.33211	0.273	0.594	1
ZUP1	0.0509669	-0.315923	0.136	0.438	1
TXNIP	0.0511571	0.2687	1	0.844	1
ZFP36	0.0514221	-0.34451	0.818	0.969	1
TMEM158	0.0517631	0.27292	0.273	0.062	1
THAP12	0.05205	0.28734	0.409	0.125	1
COPS7A	0.0522836	0.267089	0.5	0.188	1
PXK	0.0523124	-0.346905	0.136	0.406	1
TPRKB	0.0523922	0.294353	0.409	0.125	1
ENSMMUG00000000350	0.0527263	0.300382	0.409	0.156	1
MRPL49	0.052806	-0.282662	0.136	0.438	1
TSC22D4	0.0528999	-0.367672	0.318	0.594	1
MRPL53	0.0531027	-0.264146	0.5	0.812	1
HSPA12A	0.0533178	0.360702	0.455	0.156	1
SLC25A28	0.0533621	-0.283802	0.136	0.438	1
BCL2L1	0.053364	0.296675	0.591	0.344	1
SUMO1	0.0533813	-0.281645	0.591	0.75	1
MOB4	0.0533822	-0.325047	0.591	0.844	1
WWP2	0.0537628	0.268558	0.455	0.156	1
YLPM1	0.0545483	0.264839	0.364	0.094	1
UBXN4	0.0549217	-0.289922	0.727	0.875	1
MFN1	0.0552214	-0.331196	0.273	0.594	1
ADAR	0.0556416	-0.315275	0.682	0.844	1
TCF4	0.0558608	-0.379897	0.364	0.625	1
BOP1	0.0560626	0.263083	0.455	0.156	1
DHX29	0.0561045	0.343423	0.591	0.312	1
SMAP2	0.0562919	-0.346292	0.227	0.406	1
CXXC5	0.0565055	0.264828	0.409	0.125	1
CCSER1	0.056967	0.343451	0.5	0.219	1
STIP1	0.057567	-0.354199	0.409	0.688	1
RC3H2	0.0577117	0.25762	0.409	0.125	1
H1-3	0.0582686	0.342528	0.273	0.062	1
ENSMMUG00000057308	0.058478	0.342224	0.727	0.438	1
ENSMMUG00000012203	0.0587653	0.33977	0.636	0.312	1
HNRNPH1	0.0590204	0.292496	0.636	0.312	1
SLC25A17	0.0595182	-0.31548	0.273	0.594	1
SNX14	0.0595439	-0.362311	0.273	0.562	1
PTPN6	0.0597387	-0.276805	0.773	0.875	1
ARAP1	0.0597551	-0.265076	0.045	0.281	1
ZNF267	0.0600007	-0.337064	0.273	0.531	1
CEP192	0.0600409	0.305351	0.5	0.281	1
GID8	0.0601619	0.282077	0.409	0.156	1
PAICS	0.0602671	-0.250792	0.045	0.281	1
CITED2	0.060275	-0.263543	0.045	0.281	1
ENSMMUG00000041076	0.0603115	-0.51408	0.227	0.406	1
PPP1R11	0.0604829	-0.287123	0.364	0.688	1
COPA	0.0604894	-0.264415	0.318	0.406	1
ENSMMUG00000021246	0.0608679	-0.305731	0.364	0.656	1
PSMD6	0.0608695	-0.300538	0.364	0.625	1
HNRNPD	0.0611953	-0.296966	0.682	0.844	1
ENSMMUG00000018687	0.0617742	0.292566	0.864	0.719	1
RILPL2	0.0618292	-0.350431	0.409	0.656	1
SLC41A2	0.0618982	-0.35792	0.409	0.688	1
RASSF3	0.0626032	-0.251324	0.045	0.281	1
PARP9	0.0626754	-0.328453	0.182	0.438	1
TMCO1	0.0626879	-0.273475	0.273	0.594	1
RBM6	0.0628564	0.280424	0.591	0.281	1
GPR137B	0.0629101	-0.381629	0.591	0.844	1
PSMC4	0.0630532	-0.304973	0.409	0.719	1
PLEK	0.0631431	0.312903	0.909	0.688	1
NGLY1	0.0632368	-0.294799	0.455	0.656	1
CLEC2D	0.0637455	-0.27724	0.045	0.281	1
ARHGAP5	0.0639565	-0.332335	0.318	0.625	1
RNMT	0.0639726	0.297489	0.5	0.25	1
FAM111A	0.0642571	-0.313448	0.318	0.562	1
ANO10	0.0643872	0.289318	0.409	0.281	1
LGMN	0.064477	-0.358653	0.5	0.75	1
TSTA3	0.0653107	0.283851	0.455	0.188	1
IRAK4	0.0653384	-0.301599	0.182	0.469	1
MIDEAS	0.0658557	-0.286409	0.091	0.344	1
NUDT2	0.065989	-0.290818	0.227	0.531	1
AKR7A2	0.0667207	0.267081	0.818	0.531	1
ELF1	0.066976	-0.266592	0.682	0.75	1
TDG	0.067	-0.333336	0.318	0.625	1
PEBP1	0.0670531	0.265219	0.909	0.812	1
SNX5	0.0683685	0.274891	0.636	0.438	1
PTPN9	0.0684403	-0.328076	0.182	0.469	1
ATXN10	0.0685442	0.311075	0.818	0.531	1
SMCO4	0.0686809	0.308724	0.727	0.438	1
LAMTOR5	0.0687185	-0.307109	0.455	0.625	1
CFAP298	0.0689424	0.263625	0.318	0.094	1
PHGDH	0.0689954	-0.326163	0.182	0.406	1
TRAF2	0.0694061	-0.282377	0.091	0.344	1
MAP3K13	0.0695538	0.341956	0.636	0.375	1
ATP1B1	0.069747	0.363336	0.636	0.344	1
ZNF277	0.0698203	0.288388	0.5	0.281	1
ENSMMUG00000020751	0.0698502	0.304096	0.545	0.25	1
RUNX2	0.0702659	-0.340256	0.045	0.25	1
SEC24D	0.0706861	-0.313354	0.136	0.375	1
RAB3GAP1	0.070846	-0.312766	0.318	0.594	1
C5H4orf33	0.0717072	-0.27461	0.136	0.406	1
PPCS	0.0717681	0.30961	0.5	0.25	1
SH3GLB1	0.0718966	-0.313764	0.5	0.75	1
RSL1D1	0.0719442	0.293548	0.773	0.469	1
PLCG2	0.072199	0.263553	0.5	0.25	1
DISC1	0.0724288	-0.272944	0.091	0.344	1
STK40	0.0724612	-0.313546	0.318	0.625	1
NOLC1	0.072837	-0.250855	0.091	0.344	1
BCL6	0.0728642	0.256566	0.818	0.719	1
DDX39B	0.0739631	-0.325195	0.5	0.75	1
NUP62	0.0739705	-0.31098	0.136	0.406	1
DCUN1D1	0.0739753	0.331735	0.636	0.344	1
SNN	0.0741756	-0.262384	0.091	0.344	1
SEPTIN11	0.0741865	0.309021	0.773	0.469	1
CPQ	0.0741904	0.296217	0.5	0.219	1
USP48	0.0742111	-0.264237	0.318	0.625	1
SAT2	0.0743819	0.250525	0.409	0.188	1
BAIAP2	0.0745323	0.294726	0.545	0.25	1
DDX46	0.0749521	0.277889	0.864	0.594	1
AKAP9	0.0755307	0.302787	0.591	0.312	1
FAM32A	0.0759286	-0.27029	0.182	0.438	1
STUB1	0.0759354	0.302962	0.682	0.375	1
NUCB1	0.0762143	-0.315106	0.364	0.625	1
ENSMMUG00000006293	0.076255	-0.273361	0.591	0.844	1
FMNL2	0.0763033	0.279172	0.682	0.375	1
NOP53	0.0771078	0.264779	0.818	0.656	1
CLTB	0.0777028	-0.273465	0.545	0.812	1
ATG7	0.0777371	-0.289919	0.136	0.406	1
GABPA	0.0778585	0.267476	0.273	0.062	1
FIG4	0.0782112	-0.260779	0.091	0.344	1
ENSMMUG00000041595	0.0787867	-0.313039	0.409	0.688	1
PTPN2	0.0788265	-0.275104	0.773	0.938	1
GOSR2	0.0788596	-0.297915	0.227	0.469	1
PSME4	0.0790193	-0.294755	0.091	0.344	1
ENSMMUG00000056012	0.0791367	0.295795	0.545	0.312	1
HIST1H2AC	0.079216	-0.316772	0.455	0.75	1
SLC31A2	0.0797619	-0.346463	0.227	0.5	1
RESF1	0.0802229	0.31594	0.409	0.156	1
ADGRE5	0.0802726	0.282988	0.818	0.531	1
SMU1	0.0803439	-0.34145	0.409	0.625	1
TRERF1	0.0804638	-0.357644	0.591	0.781	1
SLC38A5	0.0806879	-0.271605	0.5	0.625	1
ALOX5AP	0.0810883	-0.322077	0.182	0.281	1
SEC11C	0.0812513	-0.319864	0.455	0.688	1
TIAL1	0.0818155	-0.254013	0.318	0.625	1
ENSMMUG00000022874	0.0820354	-0.296301	0.727	0.875	1
SLC39A10	0.0824006	0.356769	0.727	0.5	1
MANF	0.0825897	-0.359737	0.455	0.719	1
ZNF483	0.0826538	0.261678	0.318	0.094	1
UBQLN1	0.0838021	-0.266649	0.182	0.469	1
TRIB1	0.0840035	-0.339055	0.182	0.469	1
PATL1	0.0841397	-0.265373	0.182	0.344	1
SLC20A1	0.0848745	-0.333035	0.364	0.5	1
HNRNPU	0.0853405	-0.251525	0.818	0.938	1
RASSF5	0.0853932	-0.334346	0.364	0.594	1
RIPK2	0.085771	-0.3111	0.182	0.375	1
PRKCB	0.0862539	-0.303833	0.545	0.719	1
UFD1	0.0863661	-0.299606	0.273	0.531	1
CRYL1	0.0865989	0.344207	0.636	0.375	1
COX19	0.0866563	-0.30008	0.455	0.656	1
DDX59	0.0871388	-0.287406	0.091	0.312	1
RAB10	0.0874343	-0.339367	0.682	0.875	1
STARD3	0.0874779	-0.269404	0.136	0.406	1
PARK7	0.0877271	0.275216	0.818	0.594	1
HSD17B7	0.0880344	-0.252414	0.136	0.406	1
TPP1	0.0880937	0.297768	0.818	0.594	1
MESD	0.088134	-0.341393	0.409	0.625	1
RASSF2	0.0881991	-0.362243	0.364	0.625	1
WAPL	0.0886657	-0.300129	0.227	0.5	1
SLC2A9	0.0890262	0.278695	0.318	0.125	1
HNRNPDL	0.0895599	-0.301979	0.682	0.875	1
FNBP1L	0.090369	-0.313506	0.682	0.875	1
SLC66A3	0.0904628	0.298365	0.409	0.188	1
C8H8orf33	0.0907877	0.25837	0.409	0.156	1
WDR91	0.0910392	0.268314	0.409	0.156	1
CYRIA	0.0912323	-0.359851	0.409	0.625	1
MT2A	0.0922148	-0.421135	0.136	0.375	1
BCAS3	0.0922566	0.300591	0.273	0.062	1
HAX1	0.0923107	-0.353084	0.318	0.5	1
ATXN2	0.0925038	0.27144	0.5	0.219	1
ARMCX1	0.0930842	-0.341241	0.273	0.469	1
METTL9	0.0935209	0.292364	0.727	0.438	1
GADD45B	0.0944415	-0.373324	0.636	0.812	1
TMEM243	0.0947762	0.28487	0.818	0.625	1
FAM118B	0.0948378	-0.288027	0.273	0.5	1
GGA2	0.0954443	0.266885	0.455	0.219	1
MAP2K1	0.0959187	-0.316841	0.5	0.688	1
C9orf16	0.0963276	0.295328	0.727	0.469	1
PRDX6	0.0966277	-0.313217	0.591	0.812	1
DNAJA1	0.0973522	-0.298033	0.773	0.906	1
TSG101	0.0974218	-0.280057	0.273	0.562	1
TMED10	0.0974998	-0.25132	0.636	0.75	1
NUDT16	0.09761	-0.278971	0.409	0.625	1
PPP4R3B	0.0978454	-0.273237	0.227	0.406	1
LYPLA2	0.0980061	-0.254175	0.364	0.656	1
NUDT22	0.0988864	-0.26656	0.409	0.688	1
NT5C	0.0994373	0.264254	0.409	0.219	1
CLK1	0.0994898	0.283736	0.5	0.25	1
TCP1	0.09961	-0.316347	0.364	0.625	1
IL2RG	0.0996257	-0.442138	0.318	0.562	1
POLR2H	0.0999395	0.256236	0.591	0.375	1
TSEN54	0.100002	0.25306	0.364	0.125	1
AEBP2	0.100115	-0.273229	0.545	0.75	1
ENSMMUG00000008417	0.100228	-0.305216	0.455	0.719	1
TRIM5	0.100249	-0.293947	0.273	0.562	1
SMARCA2	0.100859	0.299888	0.636	0.406	1
BIN1	0.101237	0.316793	0.5	0.281	1
TRIM14	0.101816	-0.254753	0.273	0.562	1
DRG2	0.102339	0.259715	0.455	0.188	1
KRCC1	0.102457	-0.269731	0.273	0.562	1
APPBP2	0.102649	-0.328429	0.364	0.562	1
SGTA	0.103092	-0.268885	0.273	0.562	1
TRIM28	0.103124	0.278516	0.5	0.25	1
CNDP1	0.103128	-0.284662	0.273	0.562	1
TDRD7	0.103137	-0.278318	0.364	0.656	1
MEF2A	0.103796	-0.313913	0.409	0.625	1
HSP90B1	0.10421	-0.278662	0.727	0.875	1
IKZF1	0.104335	-0.28991	0.545	0.75	1
AGFG2	0.104857	-0.295166	0.182	0.438	1
TMEM87A	0.105198	-0.266226	0.364	0.594	1
C7H15orf39	0.105326	-0.259353	0.091	0.312	1
UBR2	0.105523	-0.287504	0.273	0.531	1
ARF4	0.106944	-0.273389	0.5	0.719	1
CHAC1	0.108219	-0.269612	0.091	0.281	1
SH3BP2	0.10893	-0.253074	0.273	0.531	1
RNF19B	0.109082	-0.301042	0.182	0.438	1
SNX29	0.109626	0.253326	0.364	0.125	1
DEF6	0.110692	-0.286483	0.409	0.688	1
C4H6orf62	0.110897	-0.282362	0.409	0.688	1
EDEM2	0.110911	-0.29955	0.091	0.281	1
FUCA1	0.110963	-0.298106	0.591	0.812	1
CNIH1	0.11107	-0.305715	0.455	0.719	1
IDI1	0.111365	-0.29147	0.091	0.312	1
ANKZF1	0.111561	0.262221	0.455	0.25	1
APH1A	0.111638	-0.290315	0.5	0.75	1
SYAP1	0.112069	0.251074	0.409	0.188	1
TADA3	0.113587	-0.309662	0.318	0.594	1
FGR	0.113789	-0.278233	0.045	0.219	1
MED10	0.114222	-0.273889	0.318	0.562	1
PSMC3	0.114228	-0.288111	0.455	0.719	1
ATG101	0.114281	-0.263382	0.182	0.438	1
GGACT	0.114647	-0.250478	0.091	0.312	1
CASP7	0.114965	-0.261242	0.091	0.312	1
ENSMMUG00000021226	0.115485	0.295127	0.409	0.188	1
ENSMMUG00000061959	0.116179	-0.463517	0.182	0.438	1
ATP5IF1	0.116645	0.254987	0.818	0.625	1
CCNG2	0.116794	0.296826	0.682	0.438	1
IL16	0.116797	0.289175	0.545	0.281	1
WARS2	0.117337	0.257236	0.364	0.125	1
LIMCH1	0.117498	0.254992	0.364	0.125	1
CFLAR	0.117536	-0.267182	0.818	0.875	1
SLC1A5	0.117687	-0.26893	0.455	0.562	1
BCL11A	0.118219	-0.309171	0.136	0.375	1
USP47	0.118446	-0.295978	0.227	0.5	1
RPAP2	0.119485	-0.25122	0.227	0.5	1
MTREX	0.119851	0.276881	0.636	0.406	1
EML4	0.120071	0.278678	0.909	0.75	1
TBRG1	0.120129	-0.283453	0.227	0.5	1
ENSMMUG00000018557	0.120129	0.269311	0.682	0.438	1
SERPING1	0.120859	-0.277551	0.136	0.281	1
MOB3C	0.121738	-0.25814	0.091	0.281	1
TMX2	0.121887	-0.266799	0.091	0.312	1
PTPMT1	0.122448	0.29449	0.773	0.531	1
PDGFRA	0.123036	0.252965	0.818	0.562	1
NPC2	0.124945	0.273946	0.773	0.625	1
ENSMMUG00000032410	0.126193	0.284914	0.636	0.406	1
PLXDC2	0.126482	0.270523	0.227	0.062	1
SPTSSA	0.12673	0.256093	0.5	0.25	1
HNRNPR	0.127458	0.262885	0.727	0.5	1
FKBP3	0.127479	-0.263896	0.273	0.469	1
ENSMMUG00000000671	0.127511	0.259669	0.864	0.688	1
MAP4	0.128725	-0.28822	0.591	0.812	1
PGAM1	0.128909	-0.252704	0.318	0.594	1
RAB27A	0.128947	-0.266235	0.318	0.594	1
VAMP5	0.129584	-0.288779	0.5	0.688	1
CADM1	0.129763	0.325668	0.818	0.594	1
XPC	0.130194	-0.273642	0.182	0.406	1
PAPSS1	0.130883	-0.26635	0.455	0.656	1
GRIPAP1	0.131822	-0.270431	0.318	0.594	1
SOCS3	0.131914	-0.26636	0.136	0.344	1
EFR3A	0.132431	-0.260803	0.136	0.375	1
MAP3K1	0.132812	-0.254533	0.091	0.312	1
RPIA	0.133009	0.267138	0.545	0.281	1
LY6D	0.133492	-0.283042	0.136	0.25	1
GABRG3	0.133859	-0.338984	0.318	0.5	1
CLNS1A	0.133904	0.310019	0.591	0.344	1
STYXL1	0.134229	0.268959	0.364	0.156	1
SCAPER	0.134905	-0.322914	0.273	0.531	1
FAM13B	0.134917	-0.293453	0.182	0.438	1
CDC27	0.13504	-0.277981	0.318	0.469	1
MORC3	0.135386	-0.254732	0.5	0.594	1
FLNB	0.135998	-0.292375	0.409	0.656	1
VPS16	0.136548	-0.277994	0.136	0.344	1
CUX1	0.137585	0.290471	0.773	0.531	1
MGAT2	0.1399	-0.250162	0.364	0.594	1
IP6K1	0.140024	0.265025	0.273	0.125	1
APLP2	0.140979	0.258022	0.5	0.281	1
ANKRD17	0.141591	0.265578	0.545	0.281	1
FAM172A	0.142373	0.26314	0.545	0.375	1
CUTA	0.14294	0.259804	0.409	0.219	1
NMRAL1	0.144293	-0.250131	0.455	0.719	1
VPS26A	0.14509	-0.264636	0.273	0.531	1
NEMF	0.1455	0.269899	0.636	0.406	1
IDO1	0.148197	-0.399199	0.227	0.438	1
FCHSD2	0.148212	-0.340181	0.636	0.812	1
IL6ST	0.148269	-0.257311	0.409	0.5	1
IGFBP4	0.148962	-0.288499	0.136	0.312	1
KCTD12	0.149651	0.305184	0.5	0.281	1
CTSB	0.150678	-0.270042	0.727	0.781	1
SLC38A1	0.150831	-0.323612	0.545	0.75	1
STAU2	0.151272	0.269247	0.409	0.188	1
NLRC5	0.151304	0.255229	0.727	0.469	1
TPRG1L	0.152927	-0.275054	0.182	0.406	1
HDAC2	0.153908	0.273212	0.636	0.375	1
APBB1IP	0.154014	0.271764	0.818	0.688	1
DNAJC3	0.154211	-0.317935	0.364	0.594	1
ARFGAP3	0.154329	-0.266777	0.591	0.812	1
HP1BP3	0.156606	0.270547	0.773	0.594	1
TMEM160	0.157483	0.284592	0.591	0.344	1
BCL3	0.157949	-0.306988	0.227	0.406	1
STOML2	0.15865	0.259088	0.636	0.406	1
PFDN1	0.158718	-0.252159	0.273	0.531	1
SOD2	0.161366	-0.286353	0.5	0.594	1
PPP1R16B	0.161771	-0.259418	0.273	0.531	1
ATIC	0.162659	0.266222	0.5	0.25	1
GNS	0.162994	-0.256191	0.182	0.375	1
TMEM38B	0.16448	-0.259854	0.455	0.688	1
C3H21orf91	0.165301	-0.268385	0.318	0.562	1
PLSCR1	0.165513	-0.323733	0.364	0.594	1
ABHD6	0.166493	-0.2825	0.409	0.594	1
UFM1	0.168409	-0.255698	0.409	0.656	1
OS9	0.169405	-0.250801	0.682	0.844	1
ENSMMUG00000061125	0.169429	0.294819	0.818	0.625	1
LMNB1	0.170343	-0.278861	0.273	0.469	1
MRPL51	0.172327	0.250298	0.818	0.625	1
CEP85	0.173854	0.258344	0.682	0.438	1
FOXN3	0.175308	-0.307495	0.318	0.531	1
LPXN	0.177768	-0.268504	0.182	0.406	1
CERS6	0.179227	-0.267028	0.182	0.406	1
REL	0.180286	-0.321332	0.682	0.812	1
FKBP1A	0.181294	-0.268559	0.636	0.812	1
MPDU1	0.182293	-0.274165	0.364	0.562	1
CYP2S1	0.183599	0.251302	0.727	0.531	1
ELMO1	0.184901	0.28348	0.773	0.562	1
PIK3C3	0.18492	-0.267504	0.182	0.406	1
AOPEP	0.18632	0.276317	0.273	0.094	1
ALG2	0.186526	-0.253445	0.409	0.656	1
SRC	0.187081	-0.284006	0.227	0.438	1
BASP1	0.187621	0.290769	0.636	0.469	1
KDELR2	0.190817	-0.269879	0.409	0.625	1
TRPM7	0.19254	-0.259895	0.591	0.719	1
MACF1	0.195674	0.259417	0.591	0.375	1
CLEC2B	0.195892	-0.255202	0.455	0.594	1
DIRAS2	0.196135	0.263463	0.364	0.219	1
CTCF	0.19992	0.267505	0.545	0.312	1
CAPRIN1	0.201192	-0.254336	0.273	0.406	1
TTC1	0.203094	-0.250688	0.364	0.531	1
ARHGAP31	0.203174	-0.271941	0.364	0.594	1
PLCB2	0.204112	0.251011	0.636	0.469	1
VAV3	0.204459	-0.280798	0.455	0.688	1
TAOK3	0.207364	-0.283751	0.545	0.719	1
MT1E	0.214274	-0.296819	0.136	0.344	1
RAB11FIP1	0.219066	0.260856	0.682	0.5	1
ENSMMUG00000020721	0.227025	-0.260258	0.591	0.781	1
IL4I1	0.228075	-0.258988	0.045	0.188	1
ARRB2	0.229646	-0.257367	0.409	0.562	1
ENSMMUG00000005482	0.230471	0.251693	0.636	0.406	1
KLF3	0.236812	-0.255486	0.409	0.594	1
IGFBP7	0.240691	-0.250485	0.273	0.375	1
CISH	0.242764	0.290823	0.455	0.25	1
H2AC20	0.253713	-0.262532	0.591	0.781	1
CXCL11	0.255357	-0.27221	0.045	0.156	1
RP2	0.260099	-0.256134	0.227	0.375	1
SEC24C	0.290747	-0.253009	0.182	0.344	1
ACSS2	0.29088	-0.259849	0.318	0.5	1
SLAMF9	0.293573	0.254002	0.318	0.156	1
NR4A3	0.378868	-0.314522	0.273	0.438	1

## Sheet: cDC1_NX
	p_val	avg_log2FC	pct.1	pct.2	p_val_adj
UCP2	1.83176e-08	-0.60839	1	0.976	0.000393114
IFI27	2.26022e-08	-1.68125	0	0.821	0.000485065
ENSMMUG00000028699	5.96782e-07	0.746074	0.636	0.155	0.0128075
WARS1.1	1.26007e-06	-0.96117	0.455	0.988	0.0270424
PSME2	2.7499e-05	-0.362892	1	0.917	0.590157
ENSMMUG00000054038	3.54714e-05	-0.28392	1	0.988	0.761253
TANC2	0.000100288	0.654073	1	0.44	1
RESF1	0.000113111	0.561195	0.818	0.262	1
ENSMMUG00000061125	0.000123488	0.650465	1	0.714	1
GYG1	0.000150237	-0.485463	0	0.536	1
UBALD2	0.000150237	-0.528064	0	0.536	1
IRF1	0.0001772	-0.767808	0.091	0.714	1
ITGAX	0.00022302	-0.828512	0.091	0.714	1
PLAC8	0.000264817	-0.794404	0.636	0.952	1
CD38	0.000291105	-0.31801	0.091	0.5	1
SNRPE	0.000312044	-0.493167	0.182	0.786	1
IDO1	0.000317655	-0.755159	0	0.5	1
ENSMMUG00000045208	0.000321726	-0.3908	0.909	0.81	1
UBE2L6	0.000331612	-0.745181	0.091	0.667	1
IRF7	0.000403716	-0.663622	0	0.488	1
MED12L	0.00043163	0.595274	0.636	0.131	1
MRPL20	0.000471301	-0.468922	0.273	0.845	1
PCBD1	0.000510314	0.490256	0.818	0.571	1
MX1	0.000643381	-0.673455	0	0.464	1
ISG15	0.000643381	-0.86097	0	0.464	1
PLP2	0.000733334	0.567642	1	0.702	1
DTX3L	0.000807064	-0.457169	0	0.452	1
RINT1	0.000822614	0.437476	0.545	0.107	1
VAMP5	0.000832847	-0.673514	0.091	0.655	1
IREB2	0.000833647	-0.571326	0.273	0.833	1
APOL2	0.000923073	-0.786089	0.182	0.702	1
COPS5	0.00112	-0.270809	0.182	0.619	1
SPECC1L	0.00116436	0.358538	0.455	0.25	1
PTPN1	0.00117397	-0.656426	0.273	0.821	1
ATF7IP2	0.00125506	-0.437755	0	0.429	1
BCL3	0.00125506	-0.52641	0	0.429	1
ENSMMUG00000023620	0.00125506	-0.40375	0	0.429	1
CD300LG	0.00137423	0.645761	0.636	0.19	1
MYO9A	0.0013822	-0.51716	0.091	0.619	1
UNC93B1	0.00147512	-0.539383	0.182	0.738	1
AAMP	0.00153745	-0.355219	0.091	0.571	1
NISCH	0.00155641	-0.382259	0	0.417	1
ENSMMUG00000064692	0.00169674	0.426437	1	0.774	1
NPM3	0.00182277	0.553519	0.727	0.321	1
CAPN2	0.00184547	0.429398	0.636	0.417	1
CEP350	0.00185602	-0.278533	0.091	0.5	1
DDOST	0.00187235	-0.346956	0.364	0.833	1
H2AC20	0.0018872	-0.259724	0.273	0.726	1
NEU1	0.00192336	-0.360397	0	0.405	1
PHKB	0.00192336	-0.354777	0	0.405	1
ARL5A	0.001944	-0.602022	0.273	0.786	1
ARHGEF2	0.00196779	-0.510062	0.091	0.631	1
ATP1B3	0.00210277	-0.592641	0.182	0.726	1
STAT1	0.00222875	-0.659358	0.364	0.762	1
CARD9	0.00236887	-0.389552	0	0.393	1
OAS2	0.00236887	-0.403546	0	0.393	1
DAXX	0.00236887	-0.370432	0	0.393	1
DESI1	0.00236887	-0.408531	0	0.393	1
PLEKHA5	0.00236887	-0.39907	0	0.393	1
SRP14	0.00262964	-0.335513	0.909	0.952	1
TMIGD3	0.00278297	0.478631	0.545	0.119	1
CD81	0.00289411	-0.383305	0.818	0.964	1
BMT2	0.0029082	-0.63411	0	0.381	1
DPH3	0.0029082	-0.356133	0	0.381	1
SMPD1	0.0029082	-0.348508	0	0.381	1
TAF1B	0.0029082	-0.331295	0	0.381	1
DCTN6	0.0029082	-0.369751	0	0.381	1
ENSMMUG00000059569	0.0029082	-0.341942	0	0.381	1
GALNT7	0.0029082	-0.368629	0	0.381	1
SLC16A1	0.0029082	-0.346198	0	0.381	1
TVP23B	0.0029082	-0.324306	0	0.381	1
CCDC6	0.003146	0.479526	0.818	0.464	1
IFI6	0.00326011	-0.76122	0.273	0.774	1
UTP18	0.00355935	-0.313526	0	0.369	1
BRIX1	0.00362155	0.398071	0.545	0.202	1
KLF12	0.00362328	0.455258	0.545	0.19	1
SLAMF8	0.00383888	-0.553909	0.545	0.881	1
S100A6	0.00390249	0.365459	1	0.964	1
SYNE3	0.00390619	0.477072	0.727	0.262	1
FBXO6	0.0039921	-0.575387	0.182	0.667	1
PCF11	0.0040558	0.445279	0.636	0.286	1
DENND4A	0.00427871	0.458836	0.909	0.75	1
CBX5	0.00434347	-0.32819	0	0.357	1
HMGB2	0.00434347	-0.354873	0	0.357	1
PPP3CB	0.00434347	-0.317976	0	0.357	1
CRNKL1	0.00434347	-0.335791	0	0.357	1
MTMR6	0.00434347	-0.313696	0	0.357	1
FNBP1	0.00441569	-0.276015	1	1	1
PRKAR1A	0.0045859	0.385604	0.909	0.714	1
C1H1orf162	0.00464202	-0.348155	0.364	0.81	1
DECR1	0.00468085	-0.391717	0.091	0.548	1
GPHN	0.00468324	0.431928	0.909	0.417	1
NDUFAB1	0.00476251	-0.483589	0.455	0.821	1
SLF1	0.00505518	0.361447	0.364	0.036	1
ZNF641	0.00514376	0.406069	0.636	0.179	1
FUCA2	0.0051532	0.368652	0.545	0.31	1
COX11	0.00528539	-0.2752	0	0.345	1
PITHD1	0.00528539	-0.315587	0	0.345	1
PSMD9	0.00528539	-0.30631	0	0.345	1
SYNE2	0.00528539	-0.406409	0	0.345	1
ENSMMUG00000012203	0.00535712	0.424485	1	0.679	1
ARL6IP4	0.00537529	-0.404354	0.455	0.893	1
LYAR	0.00616034	0.509984	0.909	0.667	1
AUTS2	0.00625076	0.406061	0.636	0.179	1
TRIO	0.00634099	0.338417	0.636	0.512	1
AASDH	0.00634561	0.343057	0.455	0.25	1
IDH3A	0.00641423	-0.29813	0	0.333	1
BAIAP2L2	0.00641423	-0.355945	0	0.333	1
FAM210B	0.00641423	-0.317074	0	0.333	1
MAP1S	0.00641423	-0.31652	0	0.333	1
ENSMMUG00000006971	0.00641423	-0.304513	0	0.333	1
NDUFS8	0.00649824	-0.501543	0.455	0.869	1
PSMA2	0.00685865	-0.335793	0.909	0.929	1
ODF3B	0.00700259	-0.520173	0.455	0.881	1
PDLIM1	0.00709061	0.484135	0.455	0.143	1
ENSMMUG00000056354	0.00720326	0.290096	0.364	0.19	1
SURF4	0.00732829	-0.287725	0.273	0.702	1
C15H9orf152	0.00743629	-0.431159	1	1	1
CDCP1	0.0077289	0.383619	0.455	0.131	1
MED31	0.00775611	0.283441	0.455	0.321	1
APOBEC3H	0.00776413	-0.310738	0	0.321	1
CERS6	0.00776413	-0.286805	0	0.321	1
ENSMMUG00000064584	0.00776413	-0.367198	0	0.321	1
HARS1	0.00776413	-0.296012	0	0.321	1
LMAN1	0.00776413	-0.303708	0	0.321	1
NIT1	0.00776413	-0.290422	0	0.321	1
POLD1	0.00776413	-0.293949	0	0.321	1
SHFL	0.00776413	-0.29251	0	0.321	1
STK11	0.00776413	-0.284451	0	0.321	1
WARS1	0.00776413	-0.370627	0	0.321	1
TNKS	0.00797635	0.351969	0.455	0.167	1
ANKRD26	0.00805799	0.359414	0.364	0.179	1
PPM1J	0.00823002	-0.437198	0.636	0.952	1
IL18BP	0.00825018	-0.597567	0.364	0.786	1
CD200R1	0.00831974	0.468305	0.818	0.476	1
RASGRP1	0.0086449	0.442325	0.364	0.167	1
RBM19	0.00910629	0.403687	0.455	0.155	1
HCFC2	0.00915826	0.316027	0.455	0.083	1
KLHL25	0.00919062	0.263667	0.273	0.012	1
KIFAP3	0.009375	-0.267166	0	0.31	1
ERCC3	0.009375	-0.294252	0	0.31	1
FIG4	0.009375	-0.292807	0	0.31	1
ADIPOR2	0.009375	-0.287114	0	0.31	1
EBAG9	0.009375	-0.300367	0	0.31	1
PEPD	0.009375	-0.336278	0	0.31	1
DNM1L	0.00940418	0.435706	0.636	0.262	1
IGFBP6	0.00952757	0.523279	0.818	0.369	1
ENSMMUG00000022874	0.00971182	-0.521512	0.364	0.81	1
MBIP	0.0097741	0.373578	0.455	0.083	1
USP34	0.0100696	-0.437033	0.091	0.548	1
ZNF415	0.0102241	0.266327	0.273	0.012	1
MX2	0.0102898	-0.51395	0.182	0.655	1
ERH	0.0108801	-0.449102	0.273	0.738	1
NDUFB10	0.0110217	-0.366715	0.273	0.726	1
ARID5A	0.0111283	-0.30718	0.091	0.476	1
RARA	0.0112094	0.294655	0.636	0.524	1
SEMA3B	0.0112936	-0.283577	0	0.298	1
TRAPPC12	0.0112936	-0.252421	0	0.298	1
VPS16	0.0112936	-0.269075	0	0.298	1
CLIP1	0.0112936	-0.302846	0	0.298	1
IPO9	0.0112936	-0.296155	0	0.298	1
ENSMMUG00000008587	0.0112949	-0.483923	0.727	0.893	1
CTNNA1	0.012086	-0.447765	0.091	0.536	1
NOP10	0.0121558	-0.306595	0.545	0.917	1
VPS25	0.0122294	0.345281	0.636	0.298	1
MIDEAS	0.0123311	-0.473467	0.091	0.536	1
ENSMMUG00000015208	0.012662	-0.382574	0.545	0.917	1
AEBP2	0.0129436	-0.381978	0.273	0.726	1
MAP3K5	0.0129878	0.3702	0.545	0.19	1
EYA3	0.0135744	-0.259478	0	0.286	1
POLR2C	0.0135744	-0.273332	0	0.286	1
H2AFX	0.0135744	-0.260358	0	0.286	1
MYO7B	0.0135744	-0.304102	0	0.286	1
RUVBL1	0.0135744	-0.2902	0	0.286	1
ZNF700	0.0135744	-0.281573	0	0.286	1
NABP1	0.0137407	-0.466083	0.091	0.524	1
PSMD3	0.0139205	0.375357	0.727	0.417	1
RAB18	0.0143799	-0.28173	0.091	0.452	1
MAN1A2	0.0145353	0.261361	0.455	0.369	1
CD52	0.0149299	-0.474492	0.636	0.917	1
ENSMMUG00000050728	0.0149428	0.306811	0.273	0.024	1
RNF213	0.0150151	-0.433563	0.091	0.524	1
TAPBPL	0.0154884	-0.386519	0.636	0.929	1
TSPAN33	0.0162176	-0.315765	0.909	0.988	1
IGFLR1	0.0162493	-0.399719	0.636	0.81	1
WWOX	0.0162814	-0.253517	0	0.274	1
BLCAP	0.0162814	-0.250892	0	0.274	1
DDX60	0.0162814	-0.275243	0	0.274	1
FBXW2	0.0162814	-0.254619	0	0.274	1
TFDP2	0.0162814	-0.251526	0	0.274	1
ZNF330	0.0162814	-0.259417	0	0.274	1
APOL6	0.0162814	-0.33874	0	0.274	1
ATF2	0.0162814	-0.256902	0	0.274	1
EXPH5	0.0162814	-0.336957	0	0.274	1
OSBP2	0.0162814	-0.278696	0	0.274	1
TM9SF4	0.0162814	-0.25357	0	0.274	1
TSPYL2	0.0162814	-0.259598	0	0.274	1
ANK3	0.0162814	-0.254284	0	0.274	1
BCL2L14	0.0164068	-0.461777	0.182	0.631	1
ENSMMUG00000064120	0.0168019	0.263143	1	0.976	1
DAZAP1	0.0170109	-0.348462	0.727	0.94	1
MEFV	0.0171465	0.392488	0.364	0.071	1
XRN2	0.0175261	-0.399535	0.273	0.714	1
KRI1	0.0175426	0.307195	0.364	0.06	1
HSH2D	0.0176058	-0.462589	0.182	0.619	1
ZFP37	0.0181563	0.256546	0.273	0.024	1
CUL1	0.0183799	-0.431301	0.273	0.714	1
RNF121	0.0185327	-0.381574	0.091	0.512	1
STIP1	0.0186564	-0.388684	0.273	0.714	1
ENSMMUG00000060858	0.018671	0.426209	0.818	0.429	1
IRAK1BP1	0.0190796	0.297542	0.273	0.095	1
ALKBH8	0.0191362	0.318691	0.364	0.06	1
AIDA	0.0194891	-0.255238	0	0.262	1
GIMAP7	0.0194891	-0.284091	0	0.262	1
MTHFR	0.0194891	-0.266119	0	0.262	1
VSIG8	0.0194891	-0.318907	0	0.262	1
WBP1	0.0194891	-0.253791	0	0.262	1
WDR45	0.0194891	-0.259287	0	0.262	1
CRTC3	0.0194891	-0.255807	0	0.262	1
VAMP7	0.0194891	-0.268345	0	0.262	1
CAMP	0.0195447	0.510745	0.909	0.655	1
FBXW7	0.0198121	0.344717	0.636	0.214	1
MED29	0.0200533	0.264205	0.545	0.44	1
ELF1	0.0203983	0.258199	1	0.655	1
RAD23A	0.0205841	-0.439078	0.182	0.607	1
LGALS3BP	0.0207364	-0.438392	0.091	0.5	1
JUN	0.0210226	0.49376	0.818	0.619	1
MSH6	0.0212585	0.361086	0.455	0.167	1
ADD3	0.0213005	0.443089	0.545	0.202	1
CRYL1	0.0213778	0.365343	0.636	0.488	1
ENSMMUG00000003130	0.0216537	-0.424638	0.091	0.5	1
ISG20	0.0217876	-0.609085	0.091	0.488	1
UBE2L3	0.0222884	-0.371479	0.545	0.893	1
COP1	0.0224036	0.256234	0.636	0.536	1
PJA2	0.022602	-0.311643	0.273	0.679	1
LRRC8C	0.0226171	0.292559	0.273	0.143	1
MAPRE1	0.0227773	-0.436155	0.273	0.702	1
HDAC3	0.0232847	-0.26868	0	0.25	1
RBPMS	0.0232847	-0.511901	0	0.25	1
SERPINA1	0.0232847	-0.262967	0	0.25	1
VPS35L	0.0232847	-0.260741	0	0.25	1
CISH	0.0240683	0.433655	0.636	0.226	1
PPM1B	0.0241465	-0.288731	0.091	0.452	1
NMRAL1	0.0243008	-0.421145	0.455	0.821	1
EGR1	0.0243468	0.526189	0.545	0.167	1
RAB4A	0.0245141	-0.30908	0.273	0.69	1
OMA1	0.0245497	0.491539	0.727	0.369	1
UBTD1	0.0249155	-0.425319	0.182	0.607	1
GPBAR1	0.0252378	-0.355354	0.636	0.929	1
GRSF1	0.025513	-0.31494	0.091	0.464	1
ILKAP	0.0256035	0.377311	0.818	0.464	1
GLRX3	0.0258667	-0.318422	0.182	0.583	1
LAG3	0.0260509	-0.292453	0.273	0.667	1
KDM5B	0.0261481	0.386588	0.636	0.262	1
LRP10	0.0261831	-0.314281	0.182	0.571	1
ADAP2	0.0263369	-0.402622	0.455	0.702	1
INPP5F	0.0264101	0.357974	1	0.857	1
DNAJC2	0.0265035	-0.426004	0.273	0.69	1
BEX4	0.0268125	0.341509	0.636	0.226	1
UBE2N	0.0268854	-0.424618	0.455	0.81	1
PWP1	0.0269244	-0.35064	0.091	0.488	1
PDZD11	0.0269318	-0.312759	0.182	0.583	1
ZNF267	0.0270675	-0.2675	0.091	0.44	1
ITGAL	0.0271928	-0.433045	0.182	0.595	1
LAP3	0.0272201	-0.396247	0.818	0.94	1
FAM167A	0.0275417	0.292944	0.364	0.06	1
NAA20	0.0279733	0.381338	0.818	0.452	1
ARL4D	0.0284434	0.323832	0.364	0.131	1
PLSCR1	0.0288833	-0.336316	0.091	0.44	1
SNX2	0.0290499	-0.372643	0.273	0.69	1
PARVG	0.0294778	-0.350785	0.727	0.857	1
ELOVL5	0.0298156	-0.394928	0.545	0.881	1
LBR	0.030039	0.306213	0.545	0.357	1
KDM7A	0.0304418	-0.364122	0.182	0.595	1
PPP1CC	0.0307868	-0.456678	0.364	0.738	1
ENSMMUG00000051635	0.030823	-0.344812	0.091	0.476	1
ENSMMUG00000008604	0.0308388	0.388484	0.909	0.571	1
TPI1	0.0314251	-0.263049	0.909	0.952	1
EIF1B	0.0315149	0.366128	0.909	0.607	1
ENSMMUG00000032580	0.031833	0.337136	0.636	0.429	1
RBM27	0.03189	0.331962	0.636	0.369	1
PSD4	0.0320917	-0.373204	0.091	0.476	1
TCF4	0.0322024	-0.347206	0.091	0.476	1
TSPAN3	0.0323415	0.318741	0.636	0.393	1
ADGB	0.0324273	0.409313	0.727	0.321	1
ST13	0.0324364	-0.388526	0.545	0.845	1
UBR2	0.0324844	0.273647	0.545	0.417	1
NUB1	0.0326133	-0.371839	0.364	0.762	1
CHCHD3	0.032641	0.302852	0.727	0.571	1
ADORA2B	0.0330649	-0.327585	0	0.226	1
HTATSF1	0.0337168	-0.278252	0.091	0.429	1
TAPBP	0.0342131	-0.381799	0.545	0.881	1
IRF9	0.0350713	-0.442836	0.273	0.667	1
NSMCE1	0.0351583	-0.395079	0.273	0.631	1
TMEM238	0.0351737	0.378629	0.818	0.429	1
RTRAF	0.0352794	-0.32755	0.727	0.905	1
PIP4K2A	0.0354868	0.319196	0.636	0.393	1
FEZ2	0.0355226	-0.403647	0.273	0.667	1
EPSTI1	0.0356741	-0.433512	0.091	0.464	1
PLAU	0.035933	0.296633	0.182	0.071	1
PNKP	0.037488	0.348031	0.636	0.405	1
ENSMMUG00000062026	0.0381472	-0.391454	0.091	0.464	1
ENSMMUG00000043282	0.0382355	0.304196	0.273	0.083	1
ENSMMUG00000058167	0.0391298	-0.45828	0.182	0.571	1
ST7L	0.0391316	0.303114	0.545	0.298	1
ZNRD1	0.0392378	-0.287555	0.182	0.548	1
MT1E	0.039309	-0.326792	0	0.214	1
MRPL15	0.0394159	0.339269	0.818	0.44	1
PHF5A	0.0395519	0.340784	0.909	0.595	1
SF3B6	0.039843	0.296387	1	0.774	1
DESI2	0.0411476	-0.364753	0.182	0.548	1
ST3GAL3	0.0413639	0.327104	0.545	0.179	1
ASAH1	0.0414211	0.375009	0.636	0.286	1
CTSB	0.0415816	-0.41937	0.273	0.667	1
PEMT	0.0418225	0.302645	0.545	0.179	1
BRMS1	0.0419197	0.276507	0.636	0.464	1
SCN9A	0.0420363	0.441266	0.455	0.143	1
FOXK2	0.0424423	0.286361	0.364	0.143	1
CTSS	0.0424703	-0.289322	0.636	0.929	1
TTC37	0.0425242	0.391581	0.727	0.369	1
TNNI2	0.0427442	-0.474315	0.455	0.774	1
AGK	0.0431347	0.313007	0.364	0.095	1
DDX1	0.0433355	0.292883	0.364	0.155	1
TNFSF13B	0.0435103	-0.398441	0.273	0.667	1
CIAO2A	0.0439788	-0.357044	0.273	0.667	1
PLAAT4	0.0439954	-0.477571	0.091	0.417	1
ACAP1	0.0443451	0.346578	0.636	0.381	1
NDUFS3	0.0444564	-0.367662	0.273	0.667	1
NRBF2	0.0447903	-0.343609	0.091	0.452	1
CWC22	0.0448386	0.288163	0.455	0.298	1
CDC37	0.045159	-0.385139	0.364	0.738	1
RMDN1	0.0463651	-0.360398	0.273	0.655	1
RER1	0.0463709	-0.370432	0.545	0.857	1
RGS14	0.0465896	0.338289	0.636	0.44	1
CCNT2	0.0466012	0.334671	0.545	0.298	1
ENSMMUG00000062894	0.0466669	-0.323078	0	0.202	1
STK17B	0.0468238	0.260972	0.636	0.595	1
MESD	0.0476124	-0.368661	0.273	0.655	1
PIK3R5	0.0477873	-0.316667	0.364	0.738	1
AP5M1	0.0480042	0.289166	0.455	0.19	1
RNF19B	0.0482218	-0.279447	0.091	0.417	1
XRCC6	0.0484472	-0.347105	0.545	0.869	1
PLBD1	0.0484583	0.295641	1	0.869	1
MYO1G	0.048733	0.327478	0.636	0.452	1
SEC61G	0.0487725	-0.410912	0.545	0.833	1
ALG2	0.0489748	-0.317771	0.091	0.417	1
TRIM72	0.049073	-0.33192	0.364	0.738	1
UPF2	0.049217	-0.312701	0.364	0.738	1
NABP2	0.049303	0.322548	0.636	0.262	1
CHST12	0.0502604	-0.33233	0.091	0.405	1
PAK1	0.0502937	-0.306537	0.364	0.738	1
PSMD8	0.0507233	-0.358365	0.545	0.833	1
FUOM	0.0507615	0.285203	1	0.905	1
HDLBP	0.0507969	0.283616	0.818	0.679	1
STAC3	0.050838	-0.386084	0.273	0.655	1
LEPROTL1	0.0508952	-0.356365	0.273	0.655	1
TNIP1	0.0510728	-0.32413	0.091	0.405	1
YLPM1	0.0515509	0.301769	0.636	0.369	1
ZCCHC8	0.0516252	0.339215	0.364	0.119	1
LMO2	0.0517382	0.265656	0.636	0.488	1
KCNMB1	0.0522446	0.387803	0.455	0.19	1
ANKRD12	0.0523173	0.259318	1	0.726	1
OTULIN	0.0524542	-0.32807	0.182	0.56	1
INTS9	0.0528423	0.289752	0.455	0.131	1
EIF4G1	0.0528744	-0.384168	0.182	0.56	1
U2AF2	0.052975	0.277645	0.636	0.476	1
CD9	0.0531286	0.303622	0.727	0.631	1
RBM39	0.0533461	-0.337972	0.636	0.905	1
SLC25A39	0.0534182	-0.313403	0.091	0.44	1
SERTAD1	0.0537849	-0.377942	0.182	0.536	1
DERL1	0.0538964	-0.304198	0.091	0.44	1
SLC31A2	0.054058	-0.360762	0.091	0.44	1
PPCS	0.0540677	-0.324307	0.091	0.44	1
SENP7	0.0544239	0.28294	0.455	0.131	1
LBH	0.0547038	0.352067	0.364	0.095	1
WDR89	0.0550285	0.266088	0.273	0.071	1
EPB41	0.0569429	0.305743	0.727	0.571	1
RHBDD2	0.0569437	0.289814	0.455	0.202	1
C20H16orf54	0.0581269	0.262146	0.273	0.048	1
TMEM59	0.0581387	-0.34406	0.636	0.881	1
TMEM106B	0.0583369	0.310732	0.364	0.19	1
DUSP22	0.058396	0.292103	0.545	0.298	1
SLC18B1	0.0588187	0.260542	0.273	0.131	1
SRD5A3	0.0588817	0.270022	0.364	0.083	1
ENSMMUG00000017890	0.0591111	-0.355546	0.455	0.798	1
SLC8A1	0.0592961	0.371468	0.545	0.345	1
TBC1D1	0.0594688	-0.352242	0.273	0.631	1
CSK	0.0604926	-0.320701	0.545	0.857	1
EIF4E	0.0604982	-0.282647	0.091	0.429	1
CTNNBL1	0.0610091	-0.313109	0.091	0.405	1
EML4	0.0614895	0.274396	1	0.893	1
JAK2	0.0615241	-0.361411	0.455	0.798	1
STK40	0.0617545	0.295785	0.455	0.31	1
MED9	0.0618457	0.310606	0.364	0.107	1
LGMN	0.0619423	-0.391679	0.455	0.774	1
ZNRD2	0.0622684	0.326128	0.636	0.274	1
PLAAT3	0.0623352	-0.512795	0.273	0.571	1
ENSMMUG00000040135	0.0626035	0.311021	0.636	0.274	1
SNAP29	0.0627156	-0.29329	0.091	0.429	1
MED28	0.0627406	-0.300166	0.091	0.429	1
ERP29	0.0628012	-0.356492	0.182	0.548	1
TXNIP	0.0629254	0.288987	1	0.893	1
PUS1	0.063227	0.301755	0.455	0.179	1
TOMM22	0.0633097	0.264223	0.818	0.702	1
ENSMMUG00000062821	0.06357	-0.347418	0.091	0.429	1
ENSMMUG00000058334	0.0635882	-0.30805	0.091	0.429	1
SNX20	0.063596	-0.303319	0.091	0.429	1
TMBIM6	0.0636107	-0.282219	0.727	0.952	1
PDE12	0.0647921	0.284252	0.364	0.095	1
MACF1	0.0650717	0.289183	0.636	0.464	1
SMAP2	0.0651039	-0.322705	0.091	0.393	1
SLC66A1	0.0651333	-0.342517	0.273	0.643	1
NAXE	0.0653709	-0.31471	0.364	0.726	1
CASP3	0.0664965	-0.358585	0.455	0.69	1
GLB1	0.0665864	-0.359102	0.545	0.774	1
EIF4EBP2	0.066765	-0.306402	0.091	0.381	1
HDAC10	0.067204	0.268484	0.455	0.286	1
ADGRE5	0.0672442	-0.34425	0.455	0.798	1
ENSMMUG00000002324	0.0676088	0.283317	0.909	0.774	1
CD40	0.0677001	-0.378073	0.455	0.798	1
RGS1	0.0680268	0.386189	0.545	0.238	1
RABGGTA	0.0688869	0.2797	0.455	0.226	1
PTK2	0.0695219	-0.396986	0.364	0.679	1
PDE8A	0.0703012	0.313014	0.364	0.119	1
LAMP2	0.0706943	-0.303894	0.091	0.393	1
HGS	0.0714201	0.267628	0.545	0.345	1
NUP153	0.0714359	0.281132	0.455	0.262	1
GNAO1	0.0714376	0.329187	0.545	0.214	1
PHC2	0.0716664	-0.286397	0.273	0.631	1
MRPS18A	0.0717808	-0.342526	0.364	0.702	1
PRKAR2B	0.0718141	-0.371673	0.364	0.69	1
SRPRB	0.0720209	-0.264807	0.091	0.417	1
ENSMMUG00000000186	0.072726	-0.30372	0.182	0.536	1
NLRP3	0.0727272	-0.333014	0.182	0.536	1
MARCKSL1	0.0730973	-0.465224	0.182	0.536	1
P4HTM	0.0731014	0.275629	0.273	0.083	1
DSE	0.0731269	-0.318691	0.818	0.929	1
DNAJB6	0.074213	-0.31333	0.182	0.536	1
IGHMBP2	0.0744167	-0.266018	0.091	0.393	1
BRAF	0.0748225	0.259853	0.364	0.262	1
NCOA6	0.0748278	0.287278	0.455	0.155	1
RAP2B	0.0748794	0.302244	0.545	0.333	1
BMP2K	0.0749973	0.308831	0.636	0.31	1
DEK	0.0754692	-0.353888	0.636	0.881	1
ENSMMUG00000037977	0.0762324	-0.331087	0.636	0.893	1
ENSMMUG00000002075	0.0767336	0.26453	0.636	0.286	1
ING3	0.0767986	0.280034	0.273	0.119	1
CCDC66	0.0770048	0.273766	0.636	0.286	1
GOLGA5	0.0772797	-0.32658	0.182	0.524	1
ENY2	0.0774816	-0.330182	0.636	0.845	1
ZFC3H1	0.0777483	0.347262	0.636	0.321	1
FAM241A	0.078073	0.293857	0.636	0.286	1
MED7	0.0792885	0.302214	0.455	0.155	1
NOTCH2	0.0796195	-0.316916	0.091	0.381	1
PDE6D	0.0798394	0.2632	0.364	0.167	1
KLF4	0.0801314	0.341435	0.727	0.381	1
WBP4	0.0803543	-0.278083	0.091	0.381	1
SFMBT2	0.0806055	0.307492	0.364	0.119	1
SLC38A10	0.0806063	-0.261883	0.091	0.405	1
TM4SF5	0.0808792	0.305716	0.364	0.095	1
DOHH	0.0809218	-0.290935	0.091	0.381	1
NDRG1	0.0813554	0.288691	0.636	0.44	1
PRDX3	0.0813743	-0.357502	0.455	0.726	1
SLC39A11	0.0815148	0.340212	0.636	0.333	1
MCRS1	0.0816866	-0.322948	0.091	0.405	1
CASS4	0.0819713	0.309894	0.273	0.071	1
CERS5	0.0822195	-0.336845	0.273	0.607	1
DEF6	0.0824074	0.32066	0.818	0.548	1
LSM6	0.0828447	-0.269008	0.455	0.786	1
ICAM1	0.0832945	-0.346832	0.182	0.512	1
REPIN1	0.0834199	-0.344432	0.273	0.607	1
BRI3	0.0835069	-0.291858	0.818	0.917	1
DUSP1	0.084178	0.312752	1	0.81	1
GTF2F2	0.0844604	-0.302455	0.455	0.786	1
RNF135	0.0845625	0.259476	0.364	0.107	1
CD47	0.084708	-0.259969	0.818	0.857	1
BCL2L13	0.0847507	0.292577	0.545	0.214	1
FAAP20	0.0848273	-0.276012	0.091	0.405	1
VAMP4	0.0857074	0.251671	0.455	0.25	1
ARID4B	0.0860458	0.297093	0.909	0.679	1
KDM2B	0.086506	-0.322016	0.182	0.524	1
SNRPA	0.087431	-0.292376	0.273	0.619	1
PIM3	0.0874708	-0.318717	0.182	0.5	1
NDUFAF3	0.0875418	-0.326767	0.273	0.619	1
PLSCR3	0.0876807	0.255225	0.364	0.131	1
MRTFA	0.0876867	0.298327	0.818	0.583	1
RFC1	0.0881411	-0.258206	0.091	0.393	1
BBX	0.0886175	-0.330275	0.273	0.607	1
BTBD3	0.0896717	0.310642	0.636	0.298	1
TP53BP1	0.090316	0.302367	0.364	0.143	1
DNAJC25	0.0905382	-0.26399	0.636	0.905	1
BCCIP	0.0907356	-0.359707	0.273	0.619	1
MPZL2	0.0914126	0.256108	0.364	0.095	1
SDHA	0.0914453	-0.352411	0.455	0.762	1
ENSMMUG00000020643	0.0922703	0.300894	0.636	0.298	1
VSIR	0.0923151	-0.329471	0.545	0.69	1
SLC38A9	0.0923387	0.294708	0.727	0.381	1
TRPC4AP	0.0923404	-0.300094	0.273	0.619	1
RNFT1	0.0929087	-0.285894	0.091	0.369	1
SOCS1	0.0929207	-0.410751	0.091	0.321	1
CMC1	0.0940157	-0.261397	0.091	0.393	1
ELAVL1	0.0940193	-0.336878	0.273	0.595	1
TWF2	0.0943603	-0.283858	0.727	0.905	1
BUB3	0.0947984	0.253735	0.636	0.476	1
GBP3	0.0963986	-0.436371	0.273	0.583	1
FLT3	0.0968324	-0.290047	0.545	0.845	1
FLYWCH2	0.0974257	0.295881	0.727	0.488	1
GTF2E2	0.0976172	-0.315083	0.364	0.679	1
MTMR9	0.0982785	0.266036	0.364	0.119	1
LCOR	0.0987566	-0.310623	0.182	0.512	1
PLCB2	0.0988105	-0.373014	0.273	0.607	1
MPHOSPH8	0.0992157	-0.277997	0.182	0.512	1
HNRNPU	0.0992466	-0.340963	0.636	0.857	1
CDC42EP3	0.100393	0.26396	0.455	0.214	1
CSDE1	0.100653	-0.310993	0.545	0.833	1
CD68	0.10078	-0.362472	0.182	0.512	1
GID8	0.100803	-0.281253	0.091	0.393	1
SUCO	0.101714	0.275838	0.455	0.25	1
PDLIM7	0.102192	-0.361546	0.273	0.595	1
HMGXB4	0.102282	0.278687	0.455	0.19	1
EIF3J	0.103845	-0.255171	0.455	0.774	1
COPZ1	0.104098	-0.311885	0.364	0.69	1
ENSMMUG00000047277	0.104487	0.265347	0.636	0.476	1
ABHD11	0.104514	0.282491	0.364	0.131	1
DNTTIP1	0.104529	0.302878	0.545	0.286	1
PCID2	0.106213	0.25382	0.364	0.143	1
SMG7	0.106344	-0.25099	0.091	0.381	1
TAF7	0.106408	-0.263363	0.364	0.69	1
EFCAB11	0.106691	0.279246	0.364	0.119	1
REEP3	0.107783	-0.298365	0.273	0.607	1
WDR83	0.107954	0.274197	0.455	0.238	1
SUSD6	0.108895	-0.258698	0.091	0.381	1
WIPI2	0.110027	-0.259984	0.182	0.5	1
MAP3K8	0.11123	0.298556	0.636	0.5	1
CDC16	0.11197	-0.255677	0.091	0.381	1
ENSMMUG00000020721	0.112455	-0.323124	0.364	0.69	1
SUPT5H	0.112595	0.309814	0.636	0.405	1
PIK3R1	0.113068	-0.268284	0.091	0.381	1
LMNA	0.113204	0.456903	0.727	0.548	1
RNF13	0.114142	0.262403	0.818	0.5	1
SLC35A3	0.114681	0.25022	0.545	0.357	1
LSM10	0.11533	-0.29419	0.364	0.69	1
SLA	0.1154	0.295733	0.636	0.31	1
VPS51	0.115479	-0.253136	0.182	0.488	1
USP5	0.115925	-0.258479	0.091	0.345	1
ENSMMUG00000011278	0.116302	-0.267192	0.091	0.381	1
CCDC69	0.116609	-0.287186	0.182	0.5	1
PMPCB	0.11663	-0.255372	0.182	0.488	1
MKRN1	0.116645	-0.284513	0.091	0.381	1
CD2AP	0.117811	-0.346825	0.273	0.512	1
UBE2E2	0.118313	-0.375988	0.364	0.667	1
LRRK1	0.11844	0.280775	0.909	0.679	1
PYCARD	0.118448	-0.287278	0.636	0.893	1
AP2B1	0.119444	-0.29109	0.273	0.583	1
SH3BP5	0.120336	0.257876	0.727	0.607	1
MAP2K5	0.121379	0.260026	0.545	0.286	1
BAIAP2	0.122976	0.272419	0.545	0.393	1
HVCN1	0.123057	-0.29458	0.273	0.595	1
LMBR1	0.12364	0.309332	0.545	0.286	1
TIMM17A	0.124084	-0.256649	0.364	0.679	1
STN1	0.125489	0.255741	0.455	0.226	1
ELOC	0.125708	-0.256958	0.091	0.345	1
RILPL2	0.126184	-0.298274	0.091	0.369	1
BORCS5	0.126351	-0.253601	0.091	0.369	1
RAB1B	0.126359	-0.313089	0.273	0.595	1
CTDSP2	0.126806	-0.312889	0.182	0.464	1
TENT2	0.127074	0.292047	0.636	0.393	1
TOP1	0.127299	-0.293911	0.545	0.75	1
MAPKAPK2	0.127508	0.259177	0.455	0.179	1
PBRM1	0.128291	-0.329186	0.273	0.56	1
MBD2	0.128672	-0.251894	0.727	0.798	1
CYC1	0.128923	-0.252381	0.727	0.917	1
RUNX1	0.130719	0.320303	0.909	0.702	1
FBXL17	0.131793	0.310622	0.727	0.44	1
DCPS	0.132378	-0.308198	0.182	0.476	1
CA9	0.132877	0.276974	0.818	0.643	1
SFT2D2	0.132918	0.293491	0.636	0.345	1
RDX	0.13296	-0.272115	0.091	0.345	1
NUDT4	0.133262	-0.254128	0.091	0.369	1
IFI35	0.133629	-0.343462	0.364	0.631	1
BCL2A1	0.133808	-0.303179	0.273	0.571	1
DOCK11	0.133921	0.317312	0.636	0.333	1
GOSR2	0.134151	-0.25582	0.091	0.369	1
ENSMMUG00000052293	0.134604	-0.377152	0.818	0.94	1
C11H12orf10	0.134642	0.258552	0.545	0.25	1
LDLRAD4	0.134649	0.289275	0.455	0.226	1
DDX39B	0.135757	-0.279241	0.364	0.679	1
RETREG2	0.136194	-0.268434	0.182	0.488	1
INPP4A	0.136326	0.257164	0.455	0.238	1
COX20	0.136388	-0.280261	0.182	0.488	1
ENSMMUG00000051745	0.137364	0.274865	0.364	0.119	1
ASB2	0.138157	-0.408407	0.364	0.655	1
DCTN2	0.138626	-0.291071	0.455	0.655	1
NCOR2	0.1388	0.3032	0.545	0.262	1
FGD3	0.140255	0.260199	0.364	0.226	1
AARS1	0.141532	-0.315889	0.455	0.655	1
TMEM50B	0.142779	-0.250226	0.455	0.75	1
IGF2R	0.143475	-0.275759	0.091	0.357	1
FXR1	0.144978	-0.287955	0.273	0.583	1
RRP7A	0.145955	-0.292563	0.273	0.56	1
RUBCN	0.146247	0.285653	0.545	0.31	1
CXCL9	0.146302	-0.513702	0.091	0.357	1
MTREX	0.146465	-0.264386	0.273	0.583	1
RIN3	0.146669	0.282576	0.636	0.452	1
SYNJ2BP	0.14684	-0.276857	0.727	0.833	1
ENSMMUG00000052132	0.146887	0.276516	0.364	0.19	1
SSBP3	0.146963	-0.288292	0.273	0.583	1
RABGEF1	0.147028	-0.288802	0.182	0.476	1
KLHL6	0.147266	-0.27227	0.273	0.583	1
BTG1	0.147607	0.387441	0.727	0.476	1
GPR157	0.148981	0.341839	0.636	0.429	1
RAB5A	0.149413	-0.257977	0.364	0.667	1
MTRF1L	0.149824	0.282391	0.545	0.298	1
NAPA	0.14987	-0.259073	0.727	0.845	1
OXA1L	0.15058	-0.29518	0.455	0.75	1
CHD7	0.150787	0.251345	0.455	0.179	1
ENSMMUG00000058960	0.151511	0.28043	0.364	0.119	1
SPIDR	0.151865	0.276607	0.636	0.345	1
MRPL52	0.152014	-0.341533	0.273	0.56	1
NAGK	0.152305	-0.29467	0.545	0.786	1
TRIB1	0.152437	-0.315823	0.182	0.44	1
WDR13	0.152623	-0.255693	0.727	0.893	1
XRN1	0.152697	-0.31715	0.364	0.667	1
POLR3GL	0.15313	0.258341	0.545	0.321	1
SEC24D	0.15321	-0.26621	0.182	0.476	1
MAT2A	0.153967	0.283753	0.818	0.56	1
ZNF451	0.153973	-0.260954	0.091	0.357	1
STRADA	0.155899	-0.263625	0.182	0.476	1
CPSF6	0.15624	-0.282725	0.182	0.476	1
IVNS1ABP	0.156568	0.279251	0.909	0.69	1
TAF6L	0.159001	0.267327	0.455	0.202	1
ENSMMUG00000006608	0.159154	-0.261252	0.364	0.667	1
PRRC2B	0.159468	-0.307609	0.273	0.536	1
SDHD	0.159574	-0.262118	0.364	0.667	1
SLC30A9	0.159837	-0.26816	0.182	0.464	1
OGA	0.160509	0.277081	0.727	0.44	1
ANKRD10	0.163024	-0.30874	0.364	0.619	1
CDK2AP1	0.163555	-0.300863	0.364	0.643	1
SERBP1	0.163805	-0.287071	0.636	0.857	1
TOR1AIP1	0.164409	-0.276152	0.182	0.464	1
H1-3	0.166517	0.364732	0.455	0.19	1
TGFBI	0.166714	-0.256763	0.273	0.571	1
UBA1	0.167566	-0.285008	0.364	0.655	1
PRELID3B	0.167667	-0.271905	0.273	0.571	1
SNF8	0.167678	-0.279196	0.273	0.571	1
ATP6AP1	0.168238	-0.290228	0.455	0.738	1
EIF4G3	0.168331	-0.279826	0.091	0.31	1
LPCAT4	0.171512	-0.253354	0.091	0.345	1
TPK1	0.172204	-0.280087	0.091	0.333	1
MBOAT4	0.174408	-0.265757	0.091	0.345	1
C5H4orf27	0.174647	-0.266057	0.091	0.345	1
ENSMMUG00000061756	0.175255	-0.262476	0.091	0.345	1
CSNK1G3	0.175279	-0.309859	0.273	0.548	1
AKAP9	0.175642	-0.29726	0.273	0.56	1
ACSL1	0.176502	-0.271591	0.091	0.298	1
ADRB3	0.177257	0.26743	0.364	0.238	1
CD79A	0.177636	0.267215	0.818	0.56	1
RABGAP1L	0.181037	0.260347	0.818	0.655	1
HIF1A	0.181194	-0.279419	0.727	0.881	1
LTBR	0.183909	-0.258546	0.364	0.655	1
ZNF699	0.184993	0.281559	0.364	0.143	1
PARP12	0.18572	-0.252795	0.273	0.56	1
P4HB	0.186394	-0.303147	0.455	0.726	1
ALYREF	0.186421	-0.257361	0.545	0.798	1
ABHD16A	0.187122	-0.283756	0.455	0.702	1
CSF2RB	0.189006	-0.305123	0.273	0.536	1
CTTNBP2NL	0.189878	-0.280538	0.455	0.714	1
CHIT1	0.192505	0.261088	0.182	0.048	1
H1FX	0.192673	-0.289805	0.545	0.762	1
SUPT4H1	0.193372	-0.259727	0.636	0.798	1
MIER1	0.193938	0.256047	0.818	0.56	1
P4HA1	0.194791	0.266751	0.364	0.202	1
LRRFIP2	0.195176	-0.267174	0.182	0.44	1
NCF2	0.195211	-0.277913	0.182	0.429	1
BLM	0.197183	0.251556	0.364	0.167	1
CCND1	0.197329	-0.316772	0.636	0.81	1
HNRNPM	0.197804	-0.256178	0.545	0.798	1
UEVLD	0.198332	0.26003	0.364	0.202	1
CD4	0.198677	0.293568	0.545	0.298	1
EVL	0.200761	-0.274399	0.545	0.798	1
GPX1	0.201619	0.302491	0.455	0.238	1
FARP2	0.202428	-0.250949	0.182	0.452	1
UBE2E1	0.203093	-0.270777	0.273	0.548	1
STMP1	0.205731	-0.288206	0.364	0.631	1
AP2S1	0.208509	-0.251762	0.455	0.726	1
GADD45B	0.209263	-0.321185	0.545	0.798	1
STX8	0.210395	-0.264403	0.273	0.512	1
AFF1	0.211372	0.269692	0.818	0.56	1
CYTIP	0.212434	-0.280024	0.364	0.631	1
FNBP1L	0.21321	0.259436	0.818	0.643	1
MRPL17	0.213795	0.258202	0.818	0.595	1
SRSF5	0.218471	0.256457	0.818	0.643	1
BIRC6	0.219343	-0.252412	0.273	0.548	1
LACTB	0.22039	-0.275166	0.455	0.714	1
RBM34	0.22089	0.26195	0.545	0.286	1
NR4A1	0.221809	0.302198	0.545	0.321	1
IL2RG	0.221832	-0.315966	0.273	0.548	1
ENSMMUG00000005959	0.221916	-0.268608	0.091	0.321	1
PRKX	0.222077	-0.269039	0.455	0.714	1
LYN	0.222283	-0.287483	0.636	0.833	1
HDAC9	0.222354	-0.304977	0.273	0.536	1
PAIP2	0.224395	-0.259569	0.455	0.679	1
LAT2	0.225816	-0.259621	0.364	0.571	1
MXD1	0.227603	-0.289524	0.182	0.429	1
RBBP7	0.227812	-0.269589	0.364	0.631	1
CSRNP1	0.228495	0.256278	0.545	0.369	1
HSPB11	0.228965	-0.263817	0.273	0.536	1
RASSF4	0.229786	-0.276393	0.364	0.607	1
CD2	0.231022	-0.288136	0.545	0.702	1
ERGIC2	0.231376	-0.257618	0.273	0.536	1
POLD4	0.232228	-0.274704	0.636	0.798	1
FAM117B	0.237244	0.274317	0.364	0.214	1
BNIP2	0.237392	0.251198	0.727	0.488	1
ENSMMUG00000063607	0.240314	-0.291668	0.364	0.548	1
XBP1	0.240314	-0.256633	0.455	0.714	1
VTI1B	0.240853	-0.258907	0.364	0.583	1
DNASE1L1	0.242998	-0.257142	0.273	0.536	1
CEP57	0.251844	-0.25249	0.273	0.5	1
NCF4	0.253277	-0.250107	0.455	0.655	1
ENSMMUG00000001894	0.258536	0.259315	0.545	0.321	1
TTC3	0.259448	-0.277279	0.364	0.607	1
TNFSF12	0.260709	-0.322936	0.545	0.738	1
UQCC2	0.265096	-0.279577	0.455	0.679	1
SAMD9L	0.266208	-0.263809	0.364	0.619	1
NFKB1	0.269553	-0.291814	0.273	0.512	1
CTSA	0.271634	-0.28307	0.455	0.667	1
MT2A	0.273905	-0.291591	0.091	0.238	1
IL10RA	0.274001	-0.279706	0.364	0.607	1
EHD4	0.275749	-0.272285	0.455	0.655	1
ENSMMUG00000041076	0.277189	-0.289451	0.091	0.298	1
ENSMMUG00000063316	0.280082	0.334063	0.727	0.488	1
SOD2	0.2854	-0.284301	0.636	0.786	1
ENSMMUG00000005482	0.2907	-0.251099	0.273	0.5	1
FCHSD2	0.298195	-0.25909	0.727	0.821	1
AQP3	0.299829	0.313058	0.636	0.512	1
TBC1D4	0.301214	-0.275133	0.455	0.643	1
GABRG3	0.328212	-0.267442	0.455	0.595	1
SGK1	0.338144	0.298055	0.455	0.345	1
NYAP2	0.340805	0.259301	0.273	0.107	1
ENSMMUG00000051893	0.358104	-0.301976	0.364	0.571	1

## Sheet: cDC2_2dpi
	p_val	avg_log2FC	pct.1	pct.2	p_val_adj
ISG15	1.05264e-40	-1.46043	0.4	1	2.25908e-36
MX2	7.97449e-40	-1.08882	0.539	1	1.71141e-35
PLAC8	4.7167e-37	-0.850365	0.861	1	1.01225e-32
MX1	3.06871e-36	-1.15847	0.522	1	6.58576e-32
IFI6	3.16766e-35	-0.935598	0.809	1	6.79812e-31
IFIT3	3.94513e-33	-1.26085	0.226	0.971	8.46664e-29
ISG20	1.35045e-31	-1.31355	0.209	0.942	2.89821e-27
ENSMMUG00000015563	2.81698e-31	0.274441	0.991	1	6.04552e-27
OAS2	3.63228e-30	-1.04089	0.27	0.986	7.79524e-26
IRF7	7.09642e-30	-1.16743	0.339	0.971	1.52296e-25
OAS1	9.62994e-30	-1.30856	0.113	0.87	2.06668e-25
HERC5	1.57e-29	-1.04582	0.209	0.971	3.36938e-25
IFIT2	1.40724e-28	-1.21918	0.322	0.986	3.02008e-24
RSAD2	2.15318e-28	-0.996857	0.061	0.826	4.62094e-24
STAT1	3.4314e-28	-0.89193	0.522	1	7.36412e-24
UBE2L6	7.57722e-28	-0.976123	0.374	0.971	1.62615e-23
IFI44L	1.51395e-27	-0.953385	0.183	0.942	3.2491e-23
GBP3	8.8854e-27	-1.1139	0.435	0.986	1.9069e-22
ENSMMUG00000017890	1.0425e-26	-0.819455	0.496	1	2.23731e-22
IFI27	4.06538e-26	-1.55917	0.174	0.667	8.72471e-22
EPSTI1	5.5921e-26	-0.903492	0.478	0.986	1.20012e-21
ENSMMUG00000064873	5.73119e-26	-1.01483	0.252	0.928	1.22997e-21
BST2	7.90722e-26	-0.581115	0.852	1	1.69697e-21
TNFSF10	8.05235e-26	-1.26546	0.104	0.812	1.72811e-21
PSMB9	3.20498e-25	-0.636873	0.783	1	6.8782e-21
MAMU-E	6.44907e-25	-0.250139	1	1	1.38403e-20
IFIT1	1.70315e-24	-1.05846	0.261	0.957	3.65513e-20
ENSMMUG00000028695	1.33427e-23	-0.859309	0	0.594	2.86348e-19
RBPMS	1.95659e-23	-1.1484	0.052	0.652	4.19904e-19
UNC93B1	3.36677e-23	-0.706778	0.6	1	7.22542e-19
OAS3	5.95514e-23	-0.862931	0.174	0.87	1.27803e-18
IFIT5	1.12125e-22	-0.812179	0.113	0.826	2.40632e-18
ENSMMUG00000062821	1.4877e-22	-0.918214	0.139	0.826	3.19276e-18
OASL	1.86083e-22	-0.895416	0.391	0.913	3.99353e-18
IFI35	2.50327e-22	-0.748495	0.513	0.971	5.37227e-18
SLFN5	2.57423e-22	-0.805559	0.07	0.739	5.52456e-18
APOL6	4.20391e-22	-0.907943	0.235	0.884	9.02201e-18
LGALS3BP	4.63908e-22	-0.803689	0.53	0.884	9.95593e-18
BMT2	5.02184e-22	-1.03329	0.157	0.667	1.07774e-17
CMPK2	2.091e-21	-0.798517	0.165	0.855	4.4875e-17
DDX58	1.13715e-20	-0.834438	0.339	0.957	2.44043e-16
ENSMMUG00000003073	1.5224e-20	0.276164	0.991	0.971	3.26722e-16
EIF2AK2	1.97967e-20	-0.813386	0.296	0.942	4.24857e-16
RNF213	2.50226e-20	-0.759589	0.574	0.957	5.37011e-16
PLAAT3	3.07744e-20	-0.927604	0.113	0.754	6.60448e-16
LAP3	8.50162e-20	-0.479125	0.878	1	1.82453e-15
ENSMMUG00000061959	1.04441e-19	-1.2006	0.087	0.638	2.2414e-15
PSME2	1.12824e-19	-0.676325	0.73	0.971	2.42131e-15
CD38	1.23181e-19	-0.870044	0.07	0.681	2.6436e-15
PSMB10	1.8959e-19	-0.638722	0.635	0.957	4.06879e-15
GIMAP4	2.212e-19	-0.903973	0.27	0.87	4.74717e-15
DHX58	2.31242e-19	-0.759292	0.304	0.884	4.96269e-15
ENSMMUG00000013256	2.96306e-19	-0.925725	0.191	0.812	6.35903e-15
SPATS2L	3.10456e-19	-0.737103	0.478	0.971	6.6627e-15
CASP1	6.47156e-19	-0.497248	0.852	0.986	1.38886e-14
APOL2	6.51171e-19	-0.993485	0.235	0.797	1.39748e-14
EEF1B2	1.31554e-18	0.328501	0.983	0.971	2.82327e-14
APOBEC3H	1.66249e-18	-0.684257	0.139	0.783	3.56787e-14
NMI	2.07334e-18	-0.717325	0.339	0.928	4.4496e-14
ENSMMUG00000003272	4.04743e-18	-0.683233	0.07	0.681	8.6862e-14
IFI16	7.47186e-18	-0.372003	0.948	1	1.60354e-13
DDX60	8.20315e-18	-0.658451	0.226	0.87	1.76048e-13
IFI44	1.05548e-17	-0.676447	0.243	0.884	2.26516e-13
ENSMMUG00000020073	1.40209e-17	0.267521	0.991	0.986	3.00902e-13
KCNH7	1.99686e-17	-0.743912	0.217	0.841	4.28547e-13
PLA2G4C	2.10137e-17	-0.746654	0.104	0.71	4.50975e-13
SAMD9L	3.00481e-17	-0.660105	0.487	0.957	6.44862e-13
MT2A	3.58434e-17	-0.880209	0.426	0.957	7.69235e-13
NAPA	3.77099e-17	-0.573397	0.652	0.986	8.09292e-13
SIGLEC1	3.93964e-17	-0.685241	0.174	0.783	8.45487e-13
PLAAT4	5.25169e-17	-0.971433	0.043	0.594	1.12706e-12
PSMB8	5.58371e-17	-0.360129	0.965	0.957	1.19832e-12
MAMU-A	5.72611e-17	-0.26397	0.991	1	1.22888e-12
DDX60L	9.69935e-17	-0.691799	0.148	0.768	2.08158e-12
CPVL	9.97013e-17	0.460992	0.974	0.913	2.13969e-12
DNPEP	1.04935e-16	-0.685344	0.339	0.899	2.252e-12
EEF2	1.7441e-16	0.27791	0.983	1	3.74302e-12
ENSMMUG00000019371	1.82454e-16	0.454866	0.991	0.957	3.91564e-12
CD44	3.08889e-16	0.462975	0.974	0.899	6.62906e-12
SHISA5	3.6389e-16	-0.532064	0.713	0.986	7.80944e-12
SDC3	4.12425e-16	-0.625983	0.078	0.652	8.85105e-12
C15H9orf152	6.48758e-16	-0.588449	0.896	0.986	1.3923e-11
NT5C3A	9.98914e-16	-0.672885	0.304	0.855	2.14377e-11
ENSMMUG00000001764	1.14234e-15	-0.563799	0.713	0.986	2.45159e-11
DSE	2.38516e-15	-0.741095	0.583	0.913	5.1188e-11
HNRNPH2	2.52236e-15	0.259487	0.974	0.971	5.41323e-11
EIF3K	2.6228e-15	0.264447	0.991	1	5.62879e-11
PABPC1	2.88659e-15	0.279346	0.991	0.986	6.19491e-11
SLC25A6	2.98815e-15	0.303851	0.991	0.986	6.41288e-11
ENSMMUG00000062894	3.1032e-15	-0.51288	0	0.406	6.65977e-11
CXCL10	4.61934e-15	-1.20712	0.148	0.652	9.91357e-11
TNFSF13B	4.71169e-15	-0.599957	0.652	0.957	1.01118e-10
HERC6	6.74138e-15	-0.549415	0.122	0.696	1.44677e-10
ENSMMUG00000058755	8.25221e-15	0.26535	0.974	0.971	1.77101e-10
GBP7	9.79105e-15	-0.656413	0.087	0.623	2.10126e-10
ADORA2B	1.02163e-14	-0.682185	0.087	0.594	2.19251e-10
ENSMMUG00000061756	1.0985e-14	-0.65247	0.104	0.638	2.35749e-10
PSME1	1.61525e-14	-0.375037	0.887	0.986	3.46649e-10
EIF3L	2.02287e-14	0.485915	0.948	0.826	4.34129e-10
NUCKS1	5.06707e-14	-0.703734	0.383	0.826	1.08744e-09
DYNLT1	8.03475e-14	-0.546354	0.643	0.913	1.72434e-09
NAAA	1.23678e-13	0.5941	0.939	0.768	2.65426e-09
CCNI	1.69252e-13	0.419544	0.922	0.855	3.63231e-09
IRF1	2.404e-13	-0.715407	0.391	0.826	5.15922e-09
SAMD4A	4.08876e-13	-0.4319	0.035	0.493	8.77489e-09
WARS1.1	6.5554e-13	-0.769224	0.461	0.812	1.40686e-08
GRN	8.79972e-13	-0.286287	0.965	1	1.88851e-08
FBXO6	1.42745e-12	-0.62083	0.27	0.783	3.06344e-08
BTF3	2.19826e-12	0.253582	0.983	0.971	4.71768e-08
BCL2L14	2.51073e-12	-0.435029	0.026	0.449	5.38828e-08
SP100	5.00605e-12	-0.452538	0.757	0.957	1.07435e-07
SAMD9	6.69231e-12	-0.494973	0.13	0.638	1.43624e-07
PARP14	1.08871e-11	-0.595818	0.296	0.783	2.33648e-07
LIG1	1.16656e-11	-0.397798	0.017	0.406	2.50356e-07
ENSMMUG00000014786	1.39785e-11	0.269852	0.965	0.971	2.99993e-07
ENSMMUG00000006397	1.73501e-11	-0.578461	0.513	0.913	3.72352e-07
CUL1	1.93056e-11	-0.53917	0.513	0.913	4.14318e-07
TSC22D3	2.27821e-11	0.555339	0.913	0.725	4.88926e-07
RNF114	2.52868e-11	-0.520651	0.609	0.957	5.42679e-07
ENSMMUG00000050257	4.43148e-11	-0.509426	0.165	0.652	9.51039e-07
ERO1A	5.01458e-11	-0.516956	0.383	0.841	1.07618e-06
MRPL40	5.03271e-11	-0.569222	0.452	0.841	1.08007e-06
HSH2D	5.59271e-11	-0.546559	0.174	0.652	1.20025e-06
APOBEC3A	6.87249e-11	-0.870463	0.078	0.493	1.4749e-06
HSBP1	8.40316e-11	-0.444845	0.757	0.971	1.8034e-06
CNIH4	1.09204e-10	-0.526214	0.504	0.899	2.34363e-06
STAT2	1.38229e-10	-0.521892	0.348	0.826	2.96653e-06
RTCB	1.58096e-10	-0.438676	0.478	0.928	3.3929e-06
GRB2	1.76756e-10	-0.372015	0.835	0.957	3.79336e-06
DTX3L	1.79462e-10	-0.500564	0.391	0.855	3.85144e-06
TRIM14	1.98726e-10	-0.48547	0.209	0.696	4.26486e-06
ADAR	2.0716e-10	-0.506059	0.496	0.899	4.44586e-06
PSMA2	2.14398e-10	-0.445473	0.739	0.957	4.6012e-06
NPM1	2.24305e-10	0.298854	0.948	0.942	4.81382e-06
ZBP1	2.96001e-10	-0.41351	0.043	0.435	6.35249e-06
MRC1	3.31411e-10	0.6299	0.887	0.507	7.11242e-06
ENSMMUG00000003130	4.74979e-10	-0.480653	0.313	0.783	1.01935e-05
KCNMA1	4.85984e-10	-0.353653	0.017	0.362	1.04297e-05
ANXA2	5.18508e-10	-0.330951	0.887	0.971	1.11277e-05
NCOA7	5.28938e-10	-0.532577	0.357	0.812	1.13515e-05
EIF3F	5.51841e-10	0.331238	0.939	0.913	1.18431e-05
PI4K2B	8.13414e-10	-0.461415	0.252	0.725	1.74567e-05
CXCL11	1.01145e-09	-0.890846	0.043	0.391	2.17067e-05
IL27	1.02311e-09	-0.299042	0	0.261	2.19569e-05
HELZ2	1.02931e-09	-0.357332	0.096	0.522	2.20901e-05
CNP	1.04364e-09	-0.412279	0.174	0.638	2.23976e-05
IL15RA	1.08688e-09	-0.336184	0.026	0.377	2.33254e-05
NSA2	1.20769e-09	0.367425	0.878	0.812	2.59182e-05
AP1S2	1.42016e-09	0.402221	0.93	0.812	3.0478e-05
PSMF1	1.50487e-09	-0.554413	0.278	0.725	3.22961e-05
PSMA5	1.5075e-09	-0.483201	0.452	0.87	3.23524e-05
ETV7	1.58222e-09	-0.302203	0.009	0.319	3.3956e-05
CLEC2B	1.59381e-09	-0.521959	0.417	0.841	3.42048e-05
CD1C	1.64358e-09	0.603966	0.861	0.464	3.52729e-05
PSMB1	2.04308e-09	-0.354182	0.783	0.928	4.38466e-05
IL18BP	2.09116e-09	-0.510023	0.157	0.58	4.48784e-05
PML	2.18639e-09	-0.506471	0.313	0.768	4.69222e-05
ZNFX1	2.28201e-09	-0.414291	0.417	0.87	4.89742e-05
SHFL	2.59712e-09	-0.447685	0.243	0.71	5.57369e-05
SLFN13	2.91267e-09	-0.42768	0.183	0.638	6.25089e-05
C3H21orf91	2.97004e-09	-0.465431	0.235	0.681	6.374e-05
SLC38A5	3.37475e-09	-0.503057	0.209	0.667	7.24256e-05
ABHD6	3.40384e-09	-0.371557	0.122	0.551	7.30498e-05
ATOX1	4.08091e-09	-0.364585	0.852	0.971	8.75805e-05
PIK3AP1	4.24691e-09	-0.460335	0.2	0.652	9.1143e-05
TPM3	4.29392e-09	-0.286167	0.896	1	9.21517e-05
XAF1	4.40508e-09	-0.523536	0.304	0.754	9.45373e-05
ENSMMUG00000059569	4.47987e-09	-0.348587	0.052	0.42	9.61425e-05
CBR1	5.12118e-09	-0.386016	0.296	0.754	0.000109906
MAMU-F	7.49797e-09	-0.48317	0.504	0.855	0.000160914
GCH1	8.17041e-09	-0.347933	0.026	0.348	0.000175345
XRN1	8.68715e-09	-0.478291	0.365	0.797	0.000186435
LY86	9.17467e-09	0.530132	0.783	0.536	0.000196898
TRIM5	9.49933e-09	-0.392326	0.33	0.783	0.000203865
MOV10	1.04284e-08	-0.379975	0.104	0.507	0.000223803
CD34	1.15517e-08	-0.368504	0.026	0.348	0.00024791
NIBAN1	1.24186e-08	-0.43095	0.678	0.942	0.000266516
CD36	1.27106e-08	0.553984	0.548	0.159	0.000272782
VAMP8	1.29855e-08	0.397786	0.93	0.768	0.000278682
ENSMMUG00000064692	1.41571e-08	0.377941	0.765	0.623	0.000303826
CD1A	1.53554e-08	0.681095	0.739	0.319	0.000329542
TRAFD1	2.30295e-08	-0.43732	0.191	0.609	0.000494236
TMEM140	2.47567e-08	-0.366563	0.07	0.435	0.000531304
FCN1	2.53615e-08	-0.442009	0.026	0.333	0.000544283
ENSMMUG00000051893	2.68918e-08	-0.392843	0.078	0.449	0.000577124
IRF9	2.91594e-08	-0.447928	0.496	0.855	0.000625789
SLC3A2	3.62443e-08	-0.487922	0.496	0.87	0.000777838
ENSMMUG00000047632	4.38324e-08	0.449779	0.548	0.246	0.000940688
DRAP1	4.71183e-08	-0.36691	0.722	0.957	0.00101121
CD1B	4.77699e-08	0.636825	0.722	0.362	0.00102519
OPTN	5.04075e-08	-0.343641	0.052	0.391	0.0010818
CXCL16	5.04449e-08	0.317137	0.991	0.928	0.0010826
STAP1	5.14734e-08	-0.313244	0.035	0.333	0.00110467
ARMCX1	6.22812e-08	-0.374588	0.191	0.609	0.00133662
ENSMMUG00000008587	6.94037e-08	-0.536343	0.261	0.652	0.00148947
ATP13A1	7.59376e-08	-0.411862	0.27	0.696	0.0016297
JAML	7.71487e-08	0.513238	0.843	0.522	0.00165569
VDAC3	8.10194e-08	-0.423057	0.33	0.754	0.00173876
PM20D2	9.56632e-08	0.267259	0.957	0.913	0.00205303
CTNNBL1	9.95696e-08	-0.339629	0.191	0.594	0.00213686
MPP1	1.14153e-07	-0.467821	0.365	0.739	0.00244985
EXT1	1.14872e-07	-0.310436	0.148	0.522	0.00246526
PARP9	1.17427e-07	-0.420843	0.339	0.754	0.00252011
APOBEC3D	1.20733e-07	-0.409357	0.278	0.696	0.00259106
PSMB2	1.29941e-07	-0.435352	0.461	0.841	0.00278867
ENSMMUG00000040065	1.31781e-07	-0.465056	0.313	0.725	0.00282816
IMPDH2	1.41733e-07	0.294656	0.6	0.507	0.00304173
TIPRL	1.56567e-07	-0.284304	0.139	0.507	0.00336008
MOCOS	1.5792e-07	-0.296283	0.07	0.406	0.00338912
QARS1	1.62178e-07	0.431023	0.765	0.507	0.00348051
PARP12	1.80939e-07	-0.391374	0.296	0.71	0.00388313
GLIPR2	1.94027e-07	-0.386242	0.739	0.913	0.004164
NHLRC3	2.05406e-07	-0.302563	0.07	0.406	0.00440821
CD48	2.18655e-07	0.314271	0.939	0.884	0.00469256
EIF2S2	2.18705e-07	-0.385227	0.67	0.913	0.00469363
TOMM7	2.34813e-07	0.347397	0.957	0.812	0.00503932
SEC23IP	2.43959e-07	-0.402574	0.157	0.536	0.0052356
C19H19orf38	2.44247e-07	-0.344397	0.078	0.42	0.00524179
ODF3B	2.52175e-07	-0.389328	0.704	0.957	0.00541193
CD68	3.16092e-07	-0.477086	0.522	0.841	0.00678365
ENSMMUG00000000729	3.55078e-07	-0.351824	0.035	0.319	0.00762032
ARMC8	3.6333e-07	-0.327985	0.2	0.594	0.00779743
ENSMMUG00000051505	3.87874e-07	0.335342	0.33	0.058	0.00832415
CD37	3.99821e-07	0.294471	0.93	0.87	0.00858056
EIF3H	4.21616e-07	0.252788	0.896	0.884	0.0090483
ANKRD22	4.26042e-07	-0.435178	0.087	0.42	0.00914329
RNF130	4.28796e-07	0.28177	0.965	0.884	0.00920239
ALDH3B1	4.28928e-07	-0.316118	0.296	0.696	0.00920522
PRSS55	4.80152e-07	-0.363198	0.383	0.783	0.0103045
SLC25A43	5.49847e-07	0.291174	0.817	0.768	0.0118003
ELMO1	5.51324e-07	0.282666	0.887	0.884	0.011832
FCER1A	5.9578e-07	0.661443	0.417	0.116	0.012786
RBM43	6.143e-07	-0.302008	0.104	0.449	0.0131835
ATP6V1B2	6.80251e-07	-0.406661	0.609	0.899	0.0145989
MPEG1	7.02533e-07	-0.478091	0.548	0.841	0.0150771
MOB4	7.03306e-07	-0.317784	0.539	0.899	0.0150937
CD86	7.27733e-07	-0.372217	0.739	0.957	0.0156179
C11H12orf57	7.27844e-07	0.280375	0.8	0.768	0.0156203
PLBD1	7.35039e-07	0.351941	0.878	0.754	0.0157747
CHMP5	7.6633e-07	-0.356654	0.548	0.899	0.0164462
FNBP1	7.77723e-07	-0.388597	0.652	0.899	0.0166907
ADA	9.22485e-07	-0.38094	0.122	0.42	0.0197975
FBXO7	9.53413e-07	-0.407811	0.27	0.652	0.0204612
RAB8A	1.00412e-06	-0.382449	0.591	0.884	0.0215494
GLIPR1L2	1.04593e-06	0.31733	0.809	0.725	0.0224468
CYP27A1	1.05274e-06	0.370036	0.852	0.71	0.0225929
NDUFAF3	1.07279e-06	-0.37741	0.365	0.754	0.0230231
RIN2	1.0946e-06	-0.298698	0.061	0.362	0.0234913
HIRA	1.14257e-06	-0.322928	0.191	0.565	0.0245207
GPR34	1.16632e-06	0.47511	0.696	0.362	0.0250304
CD164	1.177e-06	-0.335937	0.757	0.942	0.0252596
FLT3	1.26879e-06	0.481697	0.53	0.217	0.0272295
TMBIM6	1.3705e-06	-0.264417	0.904	0.971	0.0294123
RABGAP1L	1.40636e-06	-0.330553	0.4	0.783	0.0301819
CKB	1.48748e-06	-0.397943	0.043	0.319	0.0319228
MED17	1.6e-06	-0.281059	0.209	0.565	0.0343377
MAPK1	1.60341e-06	0.283987	0.591	0.478	0.0344108
YARS1	1.61397e-06	-0.275894	0.183	0.536	0.0346375
DDX39B	1.63649e-06	-0.345061	0.4	0.783	0.0351207
DUSP5	1.69133e-06	-0.377293	0.113	0.449	0.0362976
EHD4	1.79742e-06	-0.433946	0.339	0.681	0.0385744
GIMAP2	1.80234e-06	-0.311711	0.078	0.391	0.0386799
ENSMMUG00000003029	1.88727e-06	-0.263888	0.278	0.638	0.0405027
PER1	1.94447e-06	0.303287	0.661	0.609	0.0417303
STX11	1.94527e-06	-0.41076	0.443	0.797	0.0417475
MVP	1.96381e-06	-0.30504	0.791	0.928	0.0421453
TNK2	1.97058e-06	-0.299293	0.087	0.406	0.0422906
PSMA4	1.9982e-06	-0.39275	0.452	0.797	0.0428833
TMEM131L	2.00562e-06	0.318054	0.539	0.42	0.0430427
TFEC	2.12555e-06	-0.394592	0.313	0.696	0.0456165
FMNL2	2.1362e-06	-0.400582	0.226	0.58	0.045845
EIF4B	2.15419e-06	0.296199	0.826	0.754	0.046231
ENSMMUG00000012203	2.18351e-06	0.311508	0.87	0.783	0.0468603
SNRPG	2.32008e-06	-0.269116	0.435	0.797	0.0497912
CFP	2.33835e-06	0.473502	0.704	0.362	0.0501833
TMEM123	2.50639e-06	-0.390201	0.461	0.812	0.0537896
DNAJA1	2.54178e-06	-0.311985	0.835	0.971	0.0545491
CISD2	2.55075e-06	-0.279093	0.487	0.841	0.0547416
HSPA5	2.56547e-06	-0.403478	0.574	0.899	0.0550576
IDO1	2.60308e-06	-0.572273	0.235	0.594	0.0558648
PSMC2	2.64705e-06	-0.388632	0.383	0.739	0.0568084
SCIMP	2.95179e-06	-0.388152	0.557	0.87	0.0633483
ENSMMUG00000032410	3.06881e-06	0.360954	0.617	0.391	0.0658597
ARHGDIB	3.2294e-06	0.256053	0.957	0.913	0.0693061
A4GALT	3.26106e-06	0.399798	0.47	0.159	0.0699857
CAMK1D	3.46203e-06	0.382181	0.913	0.754	0.0742986
PHLDA2	3.96757e-06	-0.469362	0.209	0.551	0.085148
ADA2	4.03457e-06	-0.269781	0.513	0.855	0.086586
TAPBPL	4.07727e-06	-0.26193	0.409	0.768	0.0875023
NAMPT	4.14218e-06	-0.339144	0.322	0.696	0.0888954
MKNK1	4.24135e-06	-0.315113	0.183	0.536	0.0910235
TRIM21	4.25353e-06	-0.32313	0.113	0.435	0.0912851
RSL24D1	4.42967e-06	0.346003	0.704	0.58	0.0950652
PLSCR1	4.52456e-06	-0.422756	0.426	0.783	0.0971016
PHF11	4.7376e-06	-0.379443	0.513	0.812	0.101674
TARS1	4.96682e-06	-0.330475	0.243	0.609	0.106593
NAGK	5.18312e-06	-0.333832	0.67	0.913	0.111235
SMCHD1	5.19836e-06	-0.372224	0.591	0.87	0.111562
SNX1	5.28417e-06	-0.33001	0.513	0.855	0.113404
ENSMMUG00000058167	5.63423e-06	-0.407677	0.27	0.623	0.120916
TMEM107	5.65297e-06	0.270695	0.443	0.275	0.121318
PSMC5	5.6578e-06	-0.325087	0.496	0.841	0.121422
TCIRG1	5.80173e-06	-0.374622	0.53	0.841	0.124511
SP110	6.22963e-06	-0.315282	0.757	0.957	0.133694
RBCK1	6.52591e-06	-0.359512	0.409	0.739	0.140053
HIGD2A	6.79664e-06	0.375803	0.67	0.464	0.145863
SCARB2	6.82717e-06	-0.370859	0.47	0.812	0.146518
MAX	6.84226e-06	-0.273208	0.513	0.855	0.146842
BAK1	7.43712e-06	-0.302812	0.191	0.536	0.159608
SCARB1	7.93041e-06	0.375933	0.539	0.362	0.170194
RAB5C	8.03458e-06	-0.350272	0.104	0.406	0.17243
GSAP	8.05586e-06	-0.351025	0.409	0.768	0.172887
ENSMMUG00000016898	8.34346e-06	0.29419	0.783	0.696	0.179059
RGL1	8.3741e-06	-0.293409	0.061	0.333	0.179717
JUN	8.47815e-06	0.442225	0.878	0.681	0.18195
ICAM1	8.7123e-06	-0.287711	0.174	0.493	0.186975
PSMA6	9.27846e-06	-0.336546	0.73	0.913	0.199125
KCTD14	9.35484e-06	-0.318153	0.035	0.261	0.200764
ENSMMUG00000006283	9.62415e-06	0.254012	0.896	0.855	0.206544
CD1E	9.76222e-06	0.551543	0.583	0.232	0.209507
ARHGAP22	1.01969e-05	-0.273792	0.313	0.652	0.218837
ENSMMUG00000054052	1.0199e-05	-0.347059	0.113	0.42	0.218881
TRANK1	1.02924e-05	-0.318618	0.27	0.623	0.220886
SGK1	1.17734e-05	0.346376	0.896	0.797	0.252669
RBX1	1.29958e-05	-0.2661	0.809	0.971	0.278903
CARD19	1.34853e-05	-0.259099	0.383	0.725	0.289409
TMEM51	1.35969e-05	-0.362079	0.374	0.725	0.291803
CFLAR	1.39043e-05	-0.34929	0.617	0.899	0.298401
CD52	1.42202e-05	0.436861	0.783	0.58	0.305179
SERPING1	1.52602e-05	-0.333374	0.174	0.493	0.3275
CHMP2A	1.62413e-05	-0.255229	0.53	0.855	0.348554
CGAS	1.65777e-05	-0.361144	0.426	0.739	0.355774
ZC3HAV1	1.70029e-05	-0.258663	0.4	0.739	0.364899
RWDD1	1.90829e-05	0.270463	0.809	0.739	0.409538
ATP8B4	2.00973e-05	0.365098	0.426	0.159	0.431309
DHRS9	2.04044e-05	-0.416055	0.496	0.768	0.437898
PLA1A	2.14306e-05	-0.300454	0.183	0.507	0.459923
ENSMMUG00000041688	2.19929e-05	-0.313502	0.704	0.928	0.471989
CXCR4	2.23057e-05	0.41547	0.635	0.478	0.478702
MANF	2.28948e-05	-0.303163	0.365	0.71	0.491345
EIF3E	2.42521e-05	0.250038	0.835	0.797	0.520474
TRPM2	2.4382e-05	-0.257694	0.096	0.377	0.523262
UBXN4	2.53606e-05	-0.284506	0.661	0.928	0.544265
YBX3	2.53735e-05	0.35318	0.461	0.232	0.54454
GLRX	2.60529e-05	-0.369727	0.47	0.797	0.559121
PSMA3	2.68469e-05	-0.299455	0.643	0.913	0.576162
SIGLEC5	2.92527e-05	-0.335862	0.487	0.812	0.627791
FN1	2.98202e-05	-0.603435	0.243	0.551	0.639971
AHNAK	2.9932e-05	0.358031	0.922	0.754	0.642372
TOR1B	2.9985e-05	-0.258797	0.157	0.464	0.643508
GSDMD	3.03129e-05	-0.30231	0.4	0.739	0.650546
CCND1	3.1335e-05	-0.42642	0.139	0.391	0.67248
SOCS2	3.15488e-05	-0.262962	0.096	0.377	0.67707
TREX1	3.16535e-05	-0.281434	0.4	0.739	0.679315
PSMD11	3.41597e-05	-0.342545	0.409	0.667	0.733102
EIF3D	3.45606e-05	-0.252057	0.391	0.725	0.741705
LAMTOR5	3.50505e-05	-0.259502	0.504	0.826	0.752218
CHD1	3.75749e-05	-0.263788	0.487	0.812	0.806395
FCGR2B	3.781e-05	0.416945	0.783	0.565	0.811441
MPDU1	3.78228e-05	-0.259009	0.33	0.667	0.811716
OTULINL	3.86208e-05	0.26636	0.678	0.58	0.828842
STAMBPL1	3.89053e-05	-0.336381	0.2	0.522	0.834947
TANK	3.933e-05	-0.284786	0.504	0.826	0.844062
TPM4	4.14662e-05	-0.303856	0.713	0.928	0.889906
MINK1	4.15447e-05	0.353889	0.435	0.174	0.89159
TPD52L2	4.53469e-05	-0.336755	0.426	0.754	0.973191
IL13RA1	4.59731e-05	0.30552	0.896	0.768	0.986629
SMC6	4.67828e-05	-0.279118	0.191	0.507	1
FAM111A	4.95306e-05	-0.281413	0.391	0.725	1
SARS1	5.17482e-05	-0.381473	0.409	0.667	1
ENSMMUG00000011868	5.20474e-05	-0.317245	0.026	0.232	1
MARCKSL1	5.27013e-05	-0.414355	0.139	0.435	1
PITPNA	5.35786e-05	-0.336714	0.304	0.623	1
IGBP1	5.6219e-05	0.276501	0.67	0.551	1
COMT	5.96842e-05	-0.276114	0.53	0.841	1
TFG	6.05184e-05	-0.284337	0.365	0.696	1
DENND4A	6.0721e-05	0.365802	0.661	0.536	1
ENSMMUG00000012440	6.18304e-05	-0.31307	0.339	0.667	1
ARPC5L	6.19641e-05	-0.292321	0.426	0.754	1
HABP4	6.20721e-05	-0.255093	0.061	0.304	1
TLK2	6.25322e-05	-0.263444	0.296	0.623	1
MCRS1	6.41184e-05	-0.279553	0.27	0.594	1
RNF19B	6.50434e-05	-0.326267	0.435	0.754	1
DEK	6.51402e-05	-0.309974	0.687	0.899	1
CD40	6.55438e-05	-0.358706	0.209	0.522	1
ADAP2	6.75484e-05	-0.297017	0.478	0.797	1
CD69	6.87822e-05	-0.296983	0.435	0.754	1
ENY2	6.92933e-05	-0.275036	0.635	0.899	1
YPEL3	7.0024e-05	0.366393	0.765	0.58	1
PLD4	7.04785e-05	-0.364539	0.348	0.667	1
CD9	7.10451e-05	0.348496	0.643	0.551	1
PLCB2	7.51911e-05	0.288038	0.626	0.493	1
ENSMMUG00000013289	7.67042e-05	-0.287911	0.157	0.449	1
P4HB	7.83845e-05	-0.291049	0.557	0.855	1
BIRC3	8.20533e-05	-0.328423	0.235	0.551	1
TMEM176B	8.41592e-05	0.356272	0.922	0.681	1
VOPP1	8.57612e-05	-0.277851	0.148	0.435	1
ENSMMUG00000022489	8.82501e-05	0.257092	0.878	0.87	1
PXDC1	8.9715e-05	-0.263222	0.374	0.696	1
CXXC5	9.04625e-05	0.28322	0.417	0.217	1
PLEKHO1	9.08131e-05	-0.304498	0.687	0.913	1
BTG2	9.09024e-05	0.401172	0.809	0.609	1
C4H6orf62	9.12668e-05	-0.30852	0.417	0.739	1
PEBP1	9.158e-05	0.275877	0.913	0.812	1
TOR1AIP1	9.16824e-05	-0.258262	0.374	0.696	1
ID3	9.19436e-05	0.389211	0.739	0.42	1
PRKDC	9.30661e-05	0.319851	0.591	0.391	1
MBP	9.96205e-05	0.252441	0.948	0.884	1
SLC39A10	0.000102205	0.294648	0.791	0.696	1
ARHGEF3	0.000103597	-0.262757	0.27	0.58	1
C3	0.000103894	-0.354004	0.104	0.362	1
XBP1	0.000104136	-0.345551	0.557	0.826	1
PID1	0.000108015	0.416692	0.522	0.232	1
MRAS	0.00010956	-0.290055	0.191	0.493	1
SIAH2	0.000114882	-0.252386	0.261	0.565	1
DESI1	0.000118646	-0.307781	0.2	0.493	1
TNFRSF21	0.000121884	-0.275393	0.113	0.377	1
PSTPIP2	0.000121907	-0.300541	0.113	0.377	1
GNB4	0.000127412	-0.327464	0.383	0.696	1
DUSP1	0.000128282	0.273394	0.913	0.855	1
PTTG1IP	0.000131277	0.295195	0.643	0.464	1
TBL1XR1	0.000135322	0.285262	0.417	0.261	1
LMNB1	0.000135459	-0.271186	0.104	0.362	1
FERMT3	0.000135635	-0.306377	0.609	0.812	1
CSF3R	0.000141822	-0.310516	0.113	0.377	1
ENSMMUG00000002324	0.000144075	0.258953	0.678	0.551	1
ODC1	0.000148968	-0.315895	0.278	0.58	1
LTA4H	0.000153094	0.293523	0.852	0.797	1
ENSMMUG00000030923	0.000153437	0.25115	0.252	0.043	1
TGFBR2	0.000156785	0.274254	0.478	0.348	1
ITM2C	0.000168684	0.355977	0.6	0.42	1
RASL10A	0.000169458	0.347814	0.443	0.217	1
ERP44	0.000172966	-0.25456	0.513	0.812	1
JAK2	0.000173314	-0.318541	0.626	0.855	1
RIPK2	0.00017432	-0.331414	0.287	0.594	1
RUNX1	0.000178498	0.381294	0.783	0.623	1
LSM2	0.000179788	-0.311904	0.574	0.826	1
HSPD1	0.000180504	-0.266512	0.8	0.942	1
SLAMF9	0.000184642	0.253817	0.426	0.362	1
CLASRP	0.000188157	0.250933	0.435	0.319	1
TRIM25	0.000191054	-0.295144	0.4	0.71	1
BAIAP2	0.000193128	0.295495	0.583	0.435	1
GIMAP6	0.000198968	-0.312121	0.252	0.551	1
SOCS1	0.00020271	-0.390305	0.243	0.507	1
TMEM14A	0.000203333	-0.25071	0.304	0.609	1
POR	0.000207745	-0.290443	0.452	0.754	1
NINJ1	0.00021626	-0.385772	0.357	0.638	1
PCYOX1	0.000217389	0.317328	0.452	0.246	1
RRBP1	0.000224111	-0.286957	0.417	0.725	1
TMEM243	0.000227242	0.255877	0.565	0.449	1
LRP1	0.000228418	0.2812	0.565	0.406	1
BID	0.00024669	-0.274368	0.583	0.855	1
EIF4G1	0.000251463	-0.288451	0.4	0.681	1
ATP6V1E1	0.000252347	-0.262222	0.374	0.681	1
MYOF	0.000254352	-0.251227	0.217	0.507	1
RARRES1	0.000257005	0.367909	0.348	0.101	1
COX7B	0.000261423	-0.283352	0.739	0.899	1
ENSMMUG00000063316	0.000263989	0.412968	0.6	0.333	1
ENSMMUG00000022874	0.000271195	-0.30094	0.557	0.812	1
UBE2E2	0.00028334	-0.323191	0.557	0.783	1
PDK4	0.000283569	0.32117	0.33	0.145	1
MOB3B	0.000289811	0.33758	0.487	0.275	1
NCF1	0.000290684	-0.33031	0.417	0.71	1
CLEC10A	0.000295364	0.321453	0.235	0.043	1
CHST11	0.000296076	-0.257123	0.296	0.594	1
GIMAP7	0.00029625	-0.264854	0.13	0.391	1
DRAM1	0.000342721	-0.27496	0.096	0.333	1
C5orf15	0.000354309	-0.260279	0.209	0.493	1
ABCA6	0.000355679	0.377209	0.504	0.246	1
PIM3	0.000371461	-0.329625	0.513	0.783	1
LAMP1	0.000379049	-0.340223	0.496	0.768	1
IL1RN	0.000389849	-0.418624	0.548	0.797	1
DAPK1	0.000402491	0.339435	0.591	0.406	1
PZP	0.000403913	0.364125	0.67	0.464	1
SEC61G	0.000408999	-0.256843	0.696	0.913	1
ENSMMUG00000061125	0.000434349	0.340322	0.73	0.565	1
SLC31A2	0.00045335	-0.290377	0.4	0.696	1
SPTLC2	0.00045917	-0.292299	0.374	0.667	1
RBL2	0.000466027	0.265829	0.443	0.246	1
CD47	0.000475556	-0.282806	0.6	0.841	1
FOXJ3	0.000484896	-0.274128	0.226	0.507	1
EVL	0.000493409	-0.280925	0.304	0.594	1
DDIT3	0.000496905	-0.309775	0.252	0.536	1
ATP6V0A1	0.000505264	0.329476	0.583	0.377	1
ECM1	0.000508553	-0.330287	0.33	0.609	1
TAPBP	0.000520426	-0.25417	0.704	0.913	1
GUK1	0.000529151	-0.266222	0.374	0.667	1
RAMP1	0.000531647	0.44441	0.357	0.13	1
CAPN1	0.000538671	-0.282425	0.409	0.696	1
SRC	0.000546384	-0.251973	0.13	0.377	1
ENSMMUG00000005482	0.000558503	0.262886	0.496	0.348	1
NUB1	0.000561911	-0.262872	0.452	0.739	1
OPN3	0.000564586	0.368263	0.574	0.319	1
COQ2	0.000572975	-0.261252	0.278	0.565	1
VAMP5	0.000652366	-0.283653	0.365	0.652	1
CD207	0.00068856	0.503584	0.33	0.13	1
IL18	0.000708292	0.253946	0.339	0.145	1
IFNGR2	0.000719463	-0.317192	0.617	0.841	1
GABARAPL1	0.000734953	-0.264189	0.209	0.478	1
RILPL2	0.000736549	-0.276175	0.313	0.594	1
SPAG9	0.000753911	0.287358	0.652	0.493	1
PSRC1	0.000772715	0.25835	0.296	0.087	1
RIN3	0.000811892	0.302534	0.687	0.536	1
ENSMMUG00000015208	0.000824958	-0.270179	0.73	0.913	1
MED29	0.000831915	-0.255461	0.339	0.623	1
PTEN	0.000846509	0.264265	0.609	0.493	1
ACSL1	0.000859087	-0.271539	0.287	0.565	1
CD163	0.000864408	-0.300811	0.313	0.594	1
NEIL2	0.000876803	0.256195	0.296	0.13	1
TMEM50A	0.000910368	-0.259249	0.643	0.87	1
DECR2	0.000925927	0.281218	0.678	0.493	1
CYBRD1	0.000943303	0.28336	0.435	0.232	1
CCR6	0.000944547	0.291108	0.374	0.188	1
TMEM60	0.000990568	-0.255949	0.191	0.449	1
ZBTB20	0.00105062	0.316797	0.443	0.275	1
MTHFD2	0.00106586	-0.306368	0.696	0.884	1
PPIF	0.00109832	-0.284002	0.183	0.435	1
SORT1	0.00111485	0.308973	0.522	0.275	1
C3AR1	0.00114918	-0.274367	0.374	0.652	1
PHACTR1	0.00117574	0.250077	0.435	0.333	1
ENSMMUG00000055885	0.00119908	0.345602	0.8	0.565	1
HARS1	0.00123544	-0.258665	0.217	0.478	1
SRGAP2	0.00130834	-0.305443	0.383	0.638	1
S100A4	0.00135414	0.268853	0.87	0.855	1
QPCT	0.00139117	0.301172	0.4	0.203	1
PYCARD	0.00141015	-0.335162	0.513	0.754	1
BCL3	0.0017394	-0.258535	0.313	0.58	1
ENSMMUG00000063725	0.00180653	0.289531	0.652	0.391	1
RASA2	0.001832	0.250398	0.4	0.232	1
LTC4S	0.00185302	0.346148	0.643	0.435	1
SOD2	0.00187164	-0.360277	0.487	0.725	1
MTSS1	0.0018767	0.310774	0.539	0.319	1
CLDN1	0.00189714	0.297702	0.409	0.232	1
AQP3	0.00189967	0.385988	0.696	0.507	1
GNAO1	0.00209336	0.29276	0.4	0.261	1
YPEL4	0.00216879	0.250559	0.226	0.058	1
PRPF8	0.00219506	0.268655	0.539	0.406	1
ANTXR2	0.00222974	0.268454	0.643	0.507	1
SMARCA5	0.00227875	-0.262121	0.617	0.826	1
CXHXorf21	0.00237419	-0.277342	0.53	0.768	1
ENSMMUG00000031100	0.00244306	-0.262001	0.13	0.348	1
APOC1	0.00245912	0.435087	0.791	0.681	1
DOCK5	0.00252281	0.256538	0.513	0.406	1
ENSMMUG00000031947	0.00262003	0.256453	0.383	0.188	1
RAB18	0.00265379	-0.251359	0.339	0.594	1
SLC25A37	0.00267671	-0.256751	0.243	0.493	1
CLIC2	0.0027826	0.300784	0.539	0.377	1
LAIR1	0.00288161	-0.262305	0.713	0.899	1
CPM	0.0030265	0.319921	0.226	0.087	1
TGFBI	0.00339344	-0.336952	0.304	0.551	1
LAT2	0.00341107	-0.250127	0.313	0.565	1
GSTO1	0.00343209	0.252734	0.391	0.174	1
SH3BP5	0.0034377	0.254555	0.504	0.377	1
CD200R1	0.00370058	0.299615	0.504	0.261	1
CCSER1	0.00424066	0.306445	0.365	0.159	1
PLP2	0.0043846	0.250594	0.765	0.667	1
CD14	0.00446974	0.286251	0.322	0.217	1
INSIG1	0.00449502	0.358431	0.53	0.333	1
ADRB3	0.0051365	0.305904	0.626	0.449	1
HMOX1	0.00560179	-0.270831	0.157	0.362	1
NCKAP5	0.00562348	0.273388	0.409	0.232	1
TREM2	0.00584353	0.296966	0.574	0.333	1
ATRX	0.00605485	0.254274	0.661	0.478	1
ENSMMUG00000041076	0.00635198	-0.274287	0.383	0.623	1
TBC1D8	0.0102397	-0.264204	0.383	0.609	1
FDFT1	0.0112836	0.2699	0.643	0.493	1
PPP1R14A	0.0130933	0.312384	0.496	0.29	1
RETN	0.0134181	0.27324	0.722	0.507	1
FOSB	0.0196172	0.256519	0.565	0.449	1
RAB7B	0.0213564	0.253321	0.4	0.217	1
H1-3	0.0235431	0.257681	0.27	0.116	1
APOE	0.0258246	0.280992	0.835	0.768	1
RGCC	0.0304698	0.254057	0.722	0.594	1
CST7	0.0412669	-0.283197	0.243	0.391	1
CFD	0.0752012	0.265045	0.557	0.478	1
CCL17	0.119735	0.256067	0.391	0.246	1

## Sheet: cDC2_NX
	p_val	avg_log2FC	pct.1	pct.2	p_val_adj
IFI27	2.50375e-34	-1.76235	0.138	0.902	5.37331e-30
PSMB9	4.69659e-23	-0.621146	0.81	0.954	1.00794e-18
PLAAT4	4.92429e-22	-1.20595	0.017	0.691	1.0568e-17
TSC22D3	1.35729e-21	0.751467	0.948	0.67	2.91288e-17
PSME1	4.08771e-21	-0.405879	0.966	0.974	8.77263e-17
PLAC8	1.54537e-20	-0.746341	0.759	0.964	3.31652e-16
GBP3	5.2028e-20	-1.0667	0.345	0.845	1.11657e-15
STAT1	6.28612e-20	-0.97022	0.345	0.856	1.34906e-15
MAMU-A	4.2235e-19	-0.295351	0.983	0.995	9.06406e-15
APOL6	2.58179e-18	-0.868892	0.155	0.784	5.54078e-14
IL18BP	3.07807e-18	-0.83845	0.069	0.68	6.60584e-14
UBE2L6	5.34492e-18	-0.814959	0.276	0.82	1.14707e-13
PLAAT3	7.24518e-18	-0.898274	0.034	0.629	1.55489e-13
DSE	7.57707e-18	-0.818351	0.5	0.881	1.62611e-13
GIMAP4	1.1747e-17	-0.868946	0.207	0.789	2.52102e-13
LIPN	8.45666e-17	-0.604841	0	0.521	1.81488e-12
PSME2	1.15159e-16	-0.695828	0.707	0.948	2.47143e-12
PSMB10	1.75865e-16	-0.656437	0.638	0.892	3.77423e-12
APOL2	2.54665e-16	-0.917674	0.19	0.763	5.46538e-12
CD44	1.10626e-15	0.391628	1	0.959	2.37414e-11
IRF7	1.24318e-15	-0.821836	0.138	0.727	2.66798e-11
CD1A	6.34398e-15	0.884959	0.81	0.278	1.36148e-10
WARS1.1	7.7682e-15	-0.857533	0.466	0.845	1.66713e-10
IDO1	9.58299e-15	-1.01858	0.293	0.742	2.05661e-10
MX2	1.34671e-14	-0.737761	0.276	0.82	2.89017e-10
ENSMMUG00000008587	9.17745e-14	-0.757571	0.155	0.665	1.96957e-09
MX1	1.07112e-13	-0.796976	0.276	0.794	2.29873e-09
CRIP1	2.66834e-13	0.513459	0.983	0.959	5.72653e-09
NAAA	2.94369e-13	0.36966	0.931	0.923	6.31745e-09
EPSTI1	4.13356e-13	-0.651581	0.293	0.809	8.87103e-09
IFI6	4.44161e-13	-0.632528	0.741	0.974	9.53214e-09
AHNAK	5.2136e-13	0.595382	0.948	0.701	1.11889e-08
CXCL10	1.08474e-12	-0.918423	0	0.412	2.32797e-08
MRC1	1.71325e-12	0.60658	0.845	0.619	3.67681e-08
ENSMMUG00000064584	2.47992e-12	-0.466032	0	0.402	5.32216e-08
CD1E	5.69731e-12	0.749114	0.707	0.222	1.2227e-07
IFIT2	7.3243e-12	-0.43561	0.069	0.51	1.57187e-07
ENSMMUG00000045208	9.32749e-12	-0.297795	0.931	0.871	2.00177e-07
DDX60	1.01576e-11	-0.540159	0.069	0.557	2.17992e-07
IRF1	1.20096e-11	-0.743039	0.414	0.784	2.57738e-07
ALPK1	1.44786e-11	-0.483186	0.034	0.479	3.10724e-07
CD1B	4.16439e-11	0.761094	0.741	0.299	8.93721e-07
ISG15	5.55925e-11	-0.643517	0.069	0.536	1.19307e-06
CD38	5.59485e-11	-0.438225	0.017	0.438	1.20071e-06
LAP3	6.34872e-11	-0.386925	0.879	0.979	1.3625e-06
UCP2	6.5377e-11	-0.623466	0.517	0.871	1.40306e-06
SLC31A2	1.3424e-10	-0.541622	0.241	0.722	2.88092e-06
RNASE6	1.66926e-10	-0.450931	0.759	0.923	3.58239e-06
CD52	1.72972e-10	-0.445445	0.69	0.974	3.71214e-06
AQP3	1.74763e-10	0.620408	0.759	0.505	3.75059e-06
PSMB8	2.18648e-10	-0.282825	0.966	0.979	4.6924e-06
LY86	2.23736e-10	0.511593	0.914	0.567	4.80159e-06
MT2A	2.35351e-10	-0.702827	0.362	0.804	5.05086e-06
CD1C	3.46025e-10	0.629398	0.828	0.49	7.42605e-06
ENSMMUG00000064873	4.21531e-10	-0.476098	0.069	0.51	9.04649e-06
CLEC5A	5.6164e-10	0.449521	0.431	0.082	1.20533e-05
CCND1	5.98753e-10	-0.599874	0.172	0.639	1.28498e-05
IFIT3	7.13711e-10	-0.500096	0.069	0.505	1.5317e-05
ISG20	7.52326e-10	-0.548199	0.103	0.557	1.61457e-05
MAMU-F	8.29242e-10	-0.520321	0.466	0.83	1.77964e-05
OAS2	8.84325e-10	-0.465998	0.103	0.552	1.89785e-05
PYCARD	1.22622e-09	-0.555446	0.517	0.876	2.63158e-05
ODF3B	1.40466e-09	-0.442	0.672	0.933	3.01455e-05
AP1S2	1.81943e-09	0.251208	0.914	0.907	3.90468e-05
LIPM	1.83388e-09	-0.299439	0	0.314	3.93568e-05
IL15RA	2.09687e-09	-0.377544	0.017	0.387	4.50009e-05
GBP7	2.16721e-09	-0.533596	0.121	0.562	4.65105e-05
BATF3	2.44359e-09	-0.410534	0.224	0.67	5.2442e-05
RAB8A	2.52872e-09	-0.418025	0.397	0.83	5.42688e-05
GNAO1	2.58604e-09	0.523478	0.534	0.222	5.5499e-05
OASL	2.68613e-09	-0.549801	0.241	0.665	5.76469e-05
ATOX1	2.98731e-09	-0.356335	0.845	0.954	6.41106e-05
ENSMMUG00000006397	3.91019e-09	-0.554884	0.379	0.773	8.39165e-05
SOD2	3.99171e-09	-0.608107	0.483	0.83	8.56662e-05
RNF213	4.47893e-09	-0.499328	0.586	0.871	9.61223e-05
SIGLEC6	4.69379e-09	-0.457446	0.052	0.443	0.000100734
YBX3	5.37447e-09	0.394625	0.603	0.356	0.000115341
LYZ	6.26563e-09	-0.293818	1	0.99	0.000134467
ABCA6	6.28575e-09	0.504974	0.569	0.268	0.000134899
PRDX6	7.71294e-09	0.307963	0.845	0.83	0.000165527
UBE2E1	8.3997e-09	0.291722	0.638	0.541	0.000180266
ADGRE5	8.41195e-09	0.292587	0.672	0.644	0.000180529
SLAMF8	9.75786e-09	-0.559852	0.19	0.624	0.000209413
RGS10	1.09963e-08	-0.412237	0.707	0.933	0.000235992
LGALS3BP	1.65397e-08	-0.492537	0.397	0.794	0.000354959
LIG1	1.85032e-08	-0.341114	0.017	0.356	0.000397096
PER1	1.92369e-08	0.344585	0.724	0.557	0.000412844
SYNGR2	2.70441e-08	0.255442	1	0.985	0.000580393
ENSMMUG00000000729	3.26503e-08	-0.431444	0.052	0.423	0.000700708
TNFSF10	3.47984e-08	-0.459545	0.086	0.474	0.000746808
PLD4	3.51417e-08	-0.481773	0.293	0.716	0.000754177
ENSMMUG00000003130	4.15812e-08	-0.361236	0.224	0.639	0.000892374
TMEM176B	4.25399e-08	0.418412	0.983	0.82	0.000912948
GUK1	5.97312e-08	-0.440039	0.276	0.691	0.00128189
CLEC2B	7.69851e-08	-0.461927	0.362	0.753	0.00165218
SLAMF7	8.41138e-08	-0.563943	0.259	0.644	0.00180517
UBE2E2	8.97886e-08	-0.428448	0.466	0.84	0.00192695
ENSMMUG00000049295	9.03391e-08	-0.326814	0.172	0.557	0.00193877
VRK2	9.1874e-08	-0.467509	0.362	0.722	0.00197171
PPP1CC	1.11602e-07	-0.371692	0.345	0.753	0.00239509
FYB1	1.2499e-07	-0.465351	0.414	0.794	0.00268242
CXCL9	1.31353e-07	-0.534266	0	0.253	0.00281897
SERPING1	1.33546e-07	-0.436076	0.207	0.608	0.00286603
CUL1	1.56704e-07	-0.469728	0.431	0.794	0.00336303
ADRB3	1.70634e-07	0.487349	0.5	0.191	0.00366198
ID3	1.77461e-07	0.548131	0.793	0.428	0.00380849
PLP2	2.11637e-07	0.457247	0.845	0.521	0.00454193
GIMAP7	2.34597e-07	-0.439301	0.138	0.526	0.00503468
PDLIM1	2.45173e-07	0.409854	0.414	0.098	0.00526167
CXCL11	2.56977e-07	-0.507019	0.017	0.32	0.00551499
SLAMF9	2.95652e-07	0.463637	0.638	0.32	0.00634499
ENSMMUG00000061756	3.15997e-07	-0.392271	0.103	0.474	0.00678161
CLIC2	3.27205e-07	0.43076	0.672	0.423	0.00702214
TAPBPL	4.27231e-07	-0.374441	0.241	0.639	0.00916881
BCL2L14	4.34276e-07	-0.337111	0.052	0.387	0.00931999
TNFSF13B	4.4035e-07	-0.381565	0.621	0.912	0.00945035
ENSMMUG00000054052	4.84796e-07	-0.385087	0.103	0.469	0.0104042
IRF9	6.223e-07	-0.388641	0.397	0.773	0.0133552
PALM2AKAP2	6.36073e-07	-0.41795	0.224	0.613	0.0136508
BAIAP2	6.42305e-07	0.359622	0.569	0.345	0.0137845
IFNAR2	6.62398e-07	-0.258766	0.534	0.866	0.0142157
ENSMMUG00000040065	7.05986e-07	-0.448164	0.293	0.68	0.0151512
RARA	7.91054e-07	0.290971	0.603	0.526	0.0169768
S100A10	7.95165e-07	0.258307	1	0.969	0.017065
CISH	8.11925e-07	0.493574	0.81	0.495	0.0174247
BBC3	8.13272e-07	0.37307	0.5	0.253	0.0174536
CASP1	8.45019e-07	-0.287455	0.897	0.979	0.0181349
CSF1R	9.49334e-07	0.268698	0.948	0.907	0.0203737
PTGER4	1.07646e-06	-0.435428	0.483	0.794	0.0231019
HSBP1	1.09881e-06	-0.35631	0.69	0.918	0.0235817
CBR1	1.27124e-06	-0.378061	0.19	0.567	0.027282
IGSF8	1.33026e-06	0.417391	0.707	0.469	0.0285486
TXNIP	1.45542e-06	0.259392	0.983	0.969	0.0312349
CD300LF	1.50538e-06	-0.283927	0.431	0.784	0.0323071
MYOF	1.75877e-06	-0.399987	0.172	0.541	0.0377449
NMI	1.78884e-06	-0.382463	0.345	0.711	0.0383903
PLEKHF1	2.73738e-06	0.325043	0.414	0.206	0.058747
GIMAP8	2.84296e-06	-0.294448	0.052	0.356	0.0610128
CORO1B	3.30121e-06	-0.402772	0.414	0.747	0.0708473
EIF2AK2	3.34023e-06	-0.340508	0.207	0.572	0.0716847
HVCN1	3.4395e-06	-0.390267	0.155	0.505	0.0738151
NDRG1	3.84005e-06	0.252631	0.517	0.407	0.0824113
IFI35	4.27148e-06	-0.386298	0.345	0.701	0.0916702
TNFRSF14	4.55184e-06	-0.3256	0.155	0.505	0.0976869
RABL6	4.85866e-06	-0.280831	0.241	0.593	0.104272
CD33	5.02892e-06	-0.493634	0.19	0.541	0.107926
CD36	5.07869e-06	0.460046	0.552	0.232	0.108994
ENSMMUG00000062894	5.22423e-06	-0.286541	0	0.196	0.112117
PLA2G4C	5.34481e-06	-0.343417	0.069	0.366	0.114705
RELL1	6.40399e-06	0.290725	0.397	0.186	0.137436
DHX58	6.79068e-06	-0.331586	0.19	0.541	0.145735
S100A4	6.80817e-06	0.439143	0.931	0.794	0.14611
BMT2	7.34645e-06	-0.489172	0.086	0.371	0.157662
PLD3	8.49867e-06	-0.434333	0.276	0.619	0.18239
ENSMMUG00000062821	8.678e-06	-0.345788	0.138	0.469	0.186239
RAMP1	8.68489e-06	0.502578	0.431	0.16	0.186386
MARCHF2	8.92852e-06	-0.316932	0.207	0.557	0.191615
TMEM51	9.02348e-06	-0.307331	0.293	0.644	0.193653
VAMP5	9.30103e-06	-0.386899	0.397	0.722	0.199609
IL13RA1	9.95928e-06	0.262987	0.914	0.84	0.213736
CD68	1.0193e-05	-0.386509	0.328	0.68	0.218752
GABARAPL1	1.05494e-05	-0.291424	0.069	0.366	0.226401
GGA2	1.10644e-05	-0.332466	0.276	0.629	0.237454
PML	1.12008e-05	-0.2696	0.207	0.541	0.240381
PRKAR2B	1.26163e-05	0.310705	0.397	0.216	0.270759
CYBB	1.33905e-05	-0.384726	0.448	0.778	0.287374
RBPMS	1.35538e-05	-0.507182	0.017	0.247	0.290878
ARHGAP17	1.37891e-05	-0.304481	0.293	0.639	0.295927
ENSMMUG00000028695	1.37988e-05	-0.266851	0	0.18	0.296136
ENSMMUG00000061959	1.45155e-05	-0.351984	0.017	0.258	0.311517
NUB1	1.5992e-05	-0.33751	0.397	0.737	0.343204
INPP5D	1.66044e-05	-0.378034	0.552	0.809	0.356347
IL10RA	1.67139e-05	0.263315	0.793	0.706	0.358697
WARS1	1.71829e-05	-0.279827	0.052	0.32	0.368763
ADA2	1.7245e-05	-0.366953	0.517	0.809	0.370096
C15H9orf152	1.7414e-05	-0.384231	0.828	0.948	0.373722
ENSMMUG00000017890	1.76899e-05	-0.33085	0.448	0.778	0.379643
XRN1	1.78898e-05	-0.311535	0.328	0.67	0.383933
XAF1	1.85243e-05	-0.285803	0.19	0.515	0.397551
SPAG9	1.90658e-05	0.272067	0.69	0.552	0.409172
MICU1	2.01236e-05	-0.278517	0.224	0.557	0.431872
ENSMMUG00000010647	2.03299e-05	0.321492	0.483	0.268	0.436301
FCGR3	2.06523e-05	-0.335426	0.138	0.454	0.443219
IGFBP7	2.07858e-05	-0.251685	0.034	0.289	0.446084
CD9	2.13183e-05	0.42685	0.707	0.485	0.457512
SAMD9L	2.15366e-05	-0.376357	0.431	0.696	0.462197
AP3S2	2.20418e-05	0.369899	0.672	0.402	0.473039
ENSMMUG00000022489	2.27074e-05	-0.325206	0.759	0.912	0.487323
CASP12	2.54698e-05	-0.356231	0.466	0.784	0.546607
BUD23	2.66505e-05	-0.285613	0.448	0.773	0.571946
OAS3	2.74797e-05	-0.259056	0.052	0.32	0.589742
STX17	2.76051e-05	-0.272086	0.086	0.376	0.592433
NDUFV3	2.76311e-05	-0.336273	0.517	0.814	0.592991
ARHGAP18	2.76748e-05	0.322224	0.603	0.402	0.593929
DUSP5	2.78063e-05	-0.319756	0.034	0.284	0.59675
PLXDC2	2.79375e-05	-0.314187	0.724	0.938	0.599567
RETN	2.83041e-05	0.524546	0.621	0.371	0.607434
STX11	2.8306e-05	-0.369712	0.328	0.649	0.607476
IFI44L	3.11802e-05	-0.374658	0.172	0.49	0.669159
IMPAD1	3.17228e-05	-0.298838	0.172	0.495	0.680804
CLK1	3.71566e-05	0.292329	0.603	0.433	0.797418
LAIR1	3.94639e-05	-0.364462	0.552	0.835	0.846934
NMRAL1	3.9537e-05	-0.280465	0.276	0.603	0.848504
MPEG1	4.02848e-05	-0.36734	0.517	0.814	0.864551
ENSMMUG00000001764	4.1271e-05	-0.322025	0.724	0.907	0.885717
PARP3	4.15681e-05	-0.299392	0.224	0.552	0.892094
EXOC4	4.30822e-05	-0.41107	0.431	0.675	0.924586
LTC4S	4.40628e-05	0.348336	0.552	0.407	0.945632
SECISBP2L	4.48963e-05	0.32604	0.517	0.222	0.963519
TMEM106C	4.61406e-05	-0.276501	0.138	0.438	0.990223
ERP29	5.13737e-05	-0.319558	0.276	0.603	1
ATP6V1B2	5.16277e-05	-0.321927	0.552	0.84	1
JAK2	5.30612e-05	-0.362086	0.638	0.83	1
SUMO3	5.36191e-05	-0.250056	0.276	0.593	1
COMMD10	5.37183e-05	-0.274722	0.155	0.459	1
DCPS	5.37806e-05	-0.284621	0.172	0.485	1
RASL10A	5.58562e-05	0.35949	0.534	0.304	1
SPNS1	5.74761e-05	-0.35529	0.276	0.593	1
DNPEP	5.8775e-05	-0.350581	0.293	0.613	1
LMNB1	5.99915e-05	-0.2871	0.086	0.345	1
NDRG2	6.01816e-05	0.28511	0.345	0.17	1
SP110	6.47425e-05	-0.325929	0.552	0.825	1
NINJ1	6.48972e-05	-0.304517	0.328	0.649	1
SNX1	6.49711e-05	-0.290735	0.414	0.732	1
CLEC12A	6.89913e-05	-0.346444	0.362	0.68	1
ALOX5	7.62888e-05	0.37537	0.586	0.381	1
A4GALT	7.86488e-05	0.255857	0.328	0.206	1
APOBEC3H	8.02471e-05	-0.252191	0.086	0.356	1
MRPL23	8.06352e-05	-0.279658	0.603	0.871	1
ADAP2	8.32114e-05	-0.318721	0.414	0.727	1
DDX60L	8.33596e-05	-0.293772	0.138	0.433	1
TAGAP	8.42822e-05	-0.33466	0.431	0.742	1
FBXO7	8.52168e-05	-0.303848	0.379	0.691	1
PTPN1	8.54937e-05	-0.282401	0.534	0.825	1
LILRAB	8.69123e-05	0.308218	0.655	0.469	1
ATP6V0A1	9.10541e-05	-0.335093	0.483	0.773	1
FCGR2B	9.1805e-05	0.371349	0.793	0.577	1
PSMD13	9.35858e-05	-0.264076	0.328	0.644	1
SEMA4D	9.80631e-05	-0.266289	0.103	0.381	1
C10H20orf27	0.000100444	-0.339022	0.431	0.722	1
HEXA	0.000104502	-0.334681	0.397	0.691	1
SPSB3	0.000121527	0.278882	0.5	0.345	1
ERCC1	0.000125244	-0.296042	0.414	0.722	1
NLRC5	0.000128985	-0.263913	0.103	0.376	1
ITGAM	0.000132647	-0.309118	0.19	0.49	1
RNF121	0.000133229	-0.263672	0.138	0.423	1
DHRS7	0.000137939	0.260448	0.603	0.474	1
IL18	0.000141201	0.256778	0.31	0.134	1
CLDN1	0.000141889	0.353399	0.483	0.206	1
CD40	0.00014257	-0.306017	0.259	0.567	1
FCER1A	0.000144169	0.5118	0.466	0.206	1
MPZL2	0.000144381	0.337677	0.466	0.273	1
CNIH4	0.00014574	-0.273264	0.552	0.83	1
LPAR5	0.000147294	0.25121	0.31	0.175	1
ENSMMUG00000015749	0.000158438	-0.270433	0.362	0.67	1
ATG3	0.000167623	-0.271008	0.741	0.881	1
GSAP	0.000172117	-0.315628	0.379	0.686	1
SPATS2L	0.000177093	-0.294957	0.414	0.716	1
RUNX2	0.00018518	-0.275107	0.138	0.418	1
CUTA	0.000199991	-0.254141	0.172	0.459	1
AKR1A1	0.000220461	-0.28696	0.69	0.897	1
TFEC	0.000221775	-0.351006	0.328	0.619	1
HERC5	0.000222771	-0.263245	0.086	0.34	1
AFDN	0.000224997	0.252912	0.414	0.314	1
NAP1L4	0.00023541	-0.273528	0.621	0.861	1
CLEC7A	0.00023556	-0.324392	0.379	0.665	1
HTR7	0.000239143	-0.318587	0.155	0.428	1
MAMU-DOB	0.000242981	-0.25101	0.293	0.588	1
LFNG	0.000249421	0.271507	0.655	0.531	1
MPP1	0.000263773	-0.321994	0.276	0.572	1
CDK2AP2	0.000287171	-0.269406	0.362	0.66	1
TMEM256	0.000319967	-0.258552	0.241	0.531	1
CCL17	0.000336792	0.416333	0.379	0.139	1
PPIL4	0.000339489	0.251842	0.5	0.381	1
FLNA	0.000352937	0.290453	0.69	0.552	1
PARVG	0.000372758	-0.27871	0.534	0.799	1
NAPA	0.00039156	-0.271677	0.569	0.825	1
BCL2A1	0.000394438	-0.29843	0.31	0.603	1
INSIG1	0.000404422	0.327998	0.431	0.278	1
GPBAR1	0.00040624	-0.256763	0.69	0.861	1
KLF8	0.000411101	0.251044	0.259	0.072	1
DHRS9	0.000438041	-0.303539	0.414	0.701	1
FBXO6	0.000452396	-0.28762	0.259	0.546	1
ANKRD22	0.000454238	-0.315731	0.121	0.371	1
IL1R2	0.000456091	0.279132	0.207	0.046	1
CD320	0.000462931	-0.262935	0.586	0.835	1
C3	0.000518224	-0.389586	0.103	0.34	1
PLEKHO1	0.000585217	-0.254571	0.707	0.902	1
ST8SIA4	0.000619881	-0.283328	0.293	0.577	1
OPN3	0.000621563	0.318923	0.483	0.284	1
SIAH2	0.000635161	-0.258171	0.241	0.521	1
MARCKSL1	0.000642153	-0.357725	0.086	0.32	1
LMNA	0.000659272	0.43771	0.621	0.387	1
GIMAP6	0.000678697	-0.266403	0.276	0.557	1
RAB11FIP1	0.000695354	0.281951	0.741	0.557	1
ENSMMUG00000065238	0.000699319	0.274031	0.397	0.165	1
RRAGD	0.000715462	0.261673	0.466	0.325	1
ENSMMUG00000008604	0.000733718	-0.289716	0.345	0.613	1
PRSS12	0.000783267	0.254346	0.293	0.088	1
TUBB6	0.000797142	0.273677	0.741	0.582	1
GPR34	0.000868605	0.259985	0.621	0.51	1
PLA2G4A	0.000910502	-0.252349	0.172	0.423	1
CD80	0.00092017	0.289887	0.586	0.412	1
CD207	0.000926449	0.357721	0.379	0.149	1
S100A2	0.000931459	0.269915	0.552	0.356	1
NCOR2	0.000931523	0.250485	0.466	0.335	1
RIPK2	0.000969845	-0.255321	0.259	0.531	1
SLC7A7	0.00101157	-0.304914	0.31	0.567	1
APOBEC3D	0.00103028	-0.28696	0.293	0.557	1
UNC93B1	0.00104105	-0.273226	0.517	0.768	1
CCDC50	0.00104216	-0.257038	0.414	0.686	1
CCDC115	0.00104272	-0.250627	0.293	0.567	1
CERS6	0.00117974	-0.265291	0.31	0.582	1
CYP27A1	0.00121258	0.252369	0.879	0.773	1
NCF1	0.00121392	-0.311727	0.466	0.711	1
RGS2	0.00130882	-0.291113	0.397	0.665	1
RAB37	0.00131045	-0.258949	0.155	0.387	1
PLEC	0.00162759	0.257721	0.5	0.366	1
RIPOR2	0.00164642	0.293362	0.31	0.16	1
TBC1D8	0.00169874	-0.347012	0.362	0.598	1
SGK1	0.00181851	0.284904	0.897	0.753	1
DBNDD2	0.00200317	0.274247	0.603	0.418	1
SERPINA1	0.00206859	-0.271061	0.603	0.83	1
CFLAR	0.00229084	-0.279657	0.517	0.747	1
CSF3R	0.00241503	-0.259745	0.138	0.366	1
CDKN1A	0.00262923	0.279007	0.879	0.686	1
CRIP2	0.00304204	0.291749	0.207	0.093	1
ADORA2B	0.00315774	-0.292337	0.103	0.289	1
HMGN3	0.00333747	0.265284	0.845	0.722	1
RGCC	0.00372238	0.310846	0.672	0.526	1
GSTK1	0.00382937	-0.256961	0.362	0.608	1
DAB2	0.00427127	0.251576	0.414	0.222	1
CCR6	0.00443969	0.266654	0.379	0.211	1
PTPRE	0.00448749	-0.264389	0.466	0.701	1
TREM1	0.004909	0.282256	0.328	0.16	1
SNX22	0.00560854	-0.271821	0.224	0.454	1
CACNB4	0.00975431	0.25646	0.5	0.345	1
CPM	0.0101167	0.262006	0.241	0.113	1
FCGR1A	0.0138193	-0.261961	0.448	0.66	1
PPP1R14A	0.0166557	0.258795	0.466	0.366	1
ENSMMUG00000063725	0.0259761	0.295052	0.621	0.485	1

## Sheet: Epithelial_2dpi
	p_val	avg_log2FC	pct.1	pct.2	p_val_adj
ENSMMUG00000062894	1.4596e-05	-0.644483	0	0.281	0.313244
ENSMMUG00000063316	2.65129e-05	0.829588	0.786	0.386	0.568994
ERAP1	2.91867e-05	0.468224	0.381	0.035	0.626376
ENSMMUG00000056517	8.05379e-05	0.317927	0.214	0	1
EEF1B2	0.000320296	0.475275	0.881	0.596	1
RARS2	0.00049143	-0.299237	0	0.193	1
CAMK1D	0.000508693	0.482946	0.452	0.123	1
ENSMMUG00000028695	0.000672586	-0.749762	0.024	0.263	1
ENSMMUG00000061125	0.00130097	0.363594	0.833	0.702	1
GSAP	0.00169887	0.299819	0.476	0.175	1
ENSMMUG00000063267	0.00170515	0.306012	0.238	0.018	1
SLC7A7	0.00176575	0.26415	0.476	0.193	1
TBC1D4	0.00177346	0.349424	0.405	0.105	1
ARMC10	0.00205471	0.339434	0.333	0.07	1
ENSMMUG00000062350	0.00266918	0.257538	0.976	0.895	1
MYO5A	0.00297317	0.304844	0.357	0.088	1
GALE	0.00370396	0.361166	0.405	0.123	1
ISG15	0.00441622	-0.266343	0.833	0.825	1
TWF2	0.00460858	0.287209	0.429	0.158	1
RNF167	0.0051396	0.506102	0.714	0.404	1
DAZAP1	0.0058657	-0.28259	0.667	0.807	1
RBPMS	0.00630857	-0.525557	0.476	0.544	1
ARHGAP21	0.006434	0.386451	0.381	0.123	1
ENSMMUG00000052902	0.00662264	0.328564	0.19	0.018	1
ELOA	0.00665641	0.299367	0.952	0.789	1
PCYOX1	0.00680186	0.323969	0.357	0.105	1
LRRFIP2	0.00734941	0.270199	0.5	0.211	1
ENSMMUG00000063913	0.00777166	0.287794	0.476	0.193	1
GINM1	0.00888809	0.337462	0.452	0.175	1
BMT2	0.00909545	-0.635044	0.238	0.421	1
IPO7	0.00931017	0.329927	0.476	0.246	1
GEN1	0.00940657	0.282981	0.19	0.018	1
GSTZ1	0.0100814	0.306933	0.357	0.105	1
GNA11	0.0104061	0.31164	0.381	0.123	1
NR1H2	0.0108292	0.310939	0.429	0.193	1
KEAP1	0.0110101	0.291007	0.476	0.193	1
RALGPS1	0.0110188	0.324692	0.476	0.193	1
NAXE	0.0111295	0.328328	0.452	0.175	1
MTFR1L	0.0120159	0.299069	0.214	0.035	1
EIF4G2	0.0122784	0.321692	0.833	0.579	1
SNRNP70	0.0124826	-0.369036	0.452	0.667	1
CYP27A1	0.014296	0.309959	0.69	0.404	1
YIPF6	0.0146603	-0.303105	0.143	0.368	1
ENSMMUG00000017297	0.0151969	0.274189	0.286	0.07	1
ILRUN	0.0153783	-0.353552	0.143	0.386	1
ATP5PO	0.0153993	0.289519	0.881	0.684	1
PSMG4	0.0154718	0.279468	0.286	0.07	1
IFI27	0.0156757	-0.315423	0.69	0.719	1
SNX13	0.0157907	-0.323852	0.119	0.351	1
CCT6A	0.0168224	-0.264922	0.738	0.825	1
CAMP	0.0171976	0.417048	0.357	0.123	1
GTF2A2	0.0173152	0.349562	0.452	0.246	1
XRCC1	0.0177971	-0.342959	0.214	0.474	1
ENSMMUG00000064873	0.0178949	-0.275461	0.714	0.772	1
RAMP1	0.0179602	-0.263344	0.476	0.544	1
RTF1	0.0179781	-0.380553	0.238	0.509	1
SUN1	0.0183361	0.326957	0.429	0.193	1
ZNF514	0.0188994	-0.308688	0.405	0.561	1
PNKP	0.019432	-0.338225	0.238	0.491	1
EXOC2	0.0195281	0.256836	0.333	0.105	1
SLC1A1	0.0197254	0.3836	0.452	0.246	1
CDC34	0.019925	-0.264252	0.119	0.263	1
ADORA2B	0.0203669	-0.506844	0.143	0.263	1
ICE2	0.0213473	-0.289788	0.071	0.281	1
WDR35	0.0216359	0.29671	0.381	0.14	1
ST7	0.0217854	-0.296502	0.119	0.246	1
CFLAR	0.0218524	0.29122	0.714	0.439	1
PUM3	0.0223266	0.305204	0.405	0.158	1
PDE3B	0.0225498	0.274192	0.238	0.053	1
ARL13B	0.0228505	-0.273141	0.286	0.368	1
KLHDC3	0.0228521	0.266573	0.262	0.088	1
ENSMMUG00000014526	0.0250154	0.262886	0.238	0.053	1
IFNAR2	0.0253257	0.351959	0.5	0.246	1
RALY	0.0266034	0.324096	0.619	0.351	1
IMPA2	0.0283931	0.253425	0.214	0.053	1
TLNRD1	0.028422	0.288758	0.31	0.14	1
GOLGA2	0.0301499	-0.281952	0.143	0.351	1
PCMTD2	0.0305791	0.279072	0.357	0.175	1
TLK1	0.0305924	0.280972	0.5	0.246	1
COMMD7	0.0313231	0.279594	0.357	0.158	1
SAMD4B	0.0326005	0.271792	0.5	0.246	1
KDM3A	0.0326931	0.273495	0.5	0.246	1
LETM1	0.0328979	-0.253466	0.071	0.246	1
ENSMMUG00000060590	0.033954	-0.297778	0.024	0.14	1
CNDP1	0.0339846	0.344431	0.5	0.263	1
ERO1A	0.0340968	-0.287418	0.238	0.333	1
IVNS1ABP	0.0341098	-0.294914	0.214	0.404	1
KDM5B	0.0341448	-0.319305	0.19	0.421	1
RBM39	0.0343343	0.26648	0.762	0.509	1
PDCD4	0.0344519	0.308873	0.548	0.316	1
SSH2	0.0348365	-0.330165	0.167	0.386	1
SOAT2	0.0350341	0.250968	0.286	0.088	1
SMIM5	0.035096	-0.302807	0.143	0.316	1
SHISA6	0.0351095	0.276935	0.286	0.088	1
CPM	0.0352801	0.297302	0.286	0.088	1
GRK5	0.0354138	0.338305	0.5	0.263	1
PTRH1	0.0355075	0.335617	0.357	0.175	1
FBXL6	0.0368171	0.259564	0.333	0.123	1
LRP1	0.0370952	0.293369	0.548	0.298	1
ENSMMUG00000040145	0.0372594	0.286703	0.31	0.105	1
PLEK	0.0377247	-0.328941	0.071	0.263	1
FGFR1OP	0.0377559	-0.283607	0.238	0.333	1
DHCR24	0.0387819	-0.312266	0.19	0.404	1
ACYP2	0.0392166	0.279025	0.31	0.105	1
CYFIP2	0.03939	0.262173	0.429	0.193	1
BTG4	0.0406112	0.320201	0.333	0.123	1
SPG7	0.0417586	0.276483	0.381	0.158	1
SUZ12	0.0425091	0.280123	0.286	0.105	1
PAQR8	0.042575	0.3061	0.31	0.123	1
KCTD11	0.0426442	-0.27399	0.048	0.211	1
ATF7IP	0.0439879	0.301006	0.595	0.456	1
P4HB	0.044591	0.287438	0.69	0.509	1
PGM2	0.0453883	0.28193	0.262	0.123	1
EPSTI1	0.0463352	-0.362066	0.429	0.614	1
ENSMMUG00000045123	0.0472517	0.284074	0.81	0.596	1
CLUAP1	0.0472685	0.302637	0.5	0.368	1
GINS1	0.04778	0.264985	0.214	0.053	1
ZFHX3	0.0482403	0.275342	0.524	0.281	1
RAB5C	0.0498463	-0.313542	0.095	0.281	1
SNX32	0.0504223	0.348858	0.238	0.07	1
CCT7	0.0505459	0.279819	0.667	0.421	1
PLEKHF2	0.0511926	0.283832	0.405	0.193	1
PHACTR4	0.0526047	0.259271	0.595	0.351	1
GAS6	0.0527332	0.253085	0.595	0.351	1
LRMDA	0.0534811	0.271788	0.476	0.246	1
MATR3	0.0554013	0.279914	0.69	0.456	1
CALCOCO2	0.0554554	0.328344	0.548	0.368	1
MAF1	0.0555364	0.291659	0.405	0.193	1
FAM118B	0.0559528	-0.271331	0.119	0.263	1
APEX1	0.0559812	0.283141	0.381	0.175	1
CAPN1	0.0563012	0.293568	0.524	0.316	1
STYXL1	0.0579196	0.257881	0.476	0.246	1
KTN1	0.058627	0.27847	0.786	0.579	1
PCCB	0.0587262	-0.254845	0.024	0.158	1
TMA7	0.0590198	0.255904	0.857	0.667	1
ZNF706	0.0602538	0.280322	0.69	0.509	1
ATF6	0.0603908	0.260987	0.571	0.333	1
CTBP2	0.0614138	0.273939	0.452	0.228	1
IFI44L	0.0619978	-0.329772	0.333	0.526	1
PARP1	0.0620296	0.253113	0.31	0.158	1
UAP1	0.0622534	0.25494	0.452	0.228	1
ACP5	0.0638819	0.320036	0.31	0.123	1
PRXL2C	0.0645013	0.311047	0.286	0.123	1
USP9X	0.0648862	0.271868	0.5	0.316	1
LONP2	0.0661294	0.266477	0.548	0.316	1
PML	0.0661926	-0.294253	0.357	0.509	1
ATP10A	0.0663246	0.256651	0.286	0.105	1
LAMTOR4	0.06634	-0.300375	0.381	0.614	1
SF3B6	0.0665665	-0.273749	0.405	0.509	1
ANXA11	0.0672466	0.286048	0.452	0.263	1
PTPMT1	0.0672577	0.283751	0.524	0.298	1
SLC25A11	0.0674065	-0.265015	0.095	0.263	1
VPS26A	0.0682408	0.264628	0.405	0.193	1
HIF1AN	0.0683965	0.253312	0.357	0.158	1
APH1A	0.0698517	0.259161	0.31	0.123	1
SAMM50	0.0702247	0.277411	0.429	0.228	1
WDFY1	0.0702531	0.288057	0.429	0.228	1
PPP1CA	0.0708439	0.296099	0.5	0.351	1
ENSMMUG00000051440	0.0711967	-0.264145	0.19	0.404	1
SMARCA4	0.0714848	-0.272883	0.214	0.421	1
CCDC66	0.0716503	0.262445	0.524	0.386	1
PPFIA1	0.0718808	-0.264811	0.262	0.439	1
SETD3	0.0724627	-0.258198	0.167	0.333	1
CUL3	0.0725873	0.280876	0.524	0.298	1
ALDH6A1	0.0744488	0.274694	0.333	0.14	1
NPM1	0.0747934	0.251982	0.833	0.702	1
SLC9A3R1	0.074816	-0.308443	0.262	0.474	1
ENSMMUG00000000752	0.0757782	0.279835	0.571	0.368	1
TTC3	0.0773296	0.301355	0.405	0.211	1
OSBPL9	0.0797054	0.274274	0.5	0.298	1
NOL7	0.0813	0.267471	0.738	0.526	1
CDKN1A	0.0815616	-0.300953	0.381	0.509	1
VPS13A	0.0816529	0.276804	0.452	0.246	1
ARL2BP	0.083853	0.260144	0.452	0.263	1
PRDX3	0.08457	0.272034	0.595	0.474	1
RAB2A	0.0858216	-0.270046	0.548	0.719	1
TOX3	0.0876559	0.272339	0.286	0.123	1
ANAPC5	0.0892757	-0.278932	0.262	0.439	1
CHORDC1	0.0894501	-0.267408	0.405	0.544	1
AKR1B10	0.0900571	0.291364	0.571	0.351	1
SPATA18	0.0901009	-0.278363	0.262	0.474	1
C10H20orf27	0.0901968	0.264933	0.31	0.14	1
SIN3A	0.0924585	-0.274108	0.214	0.386	1
CD48	0.0941039	0.32433	0.405	0.211	1
SLC36A4	0.0948526	-0.266534	0.167	0.351	1
PFKP	0.096077	0.258661	0.286	0.123	1
C3H7orf57	0.0961934	-0.267272	0.19	0.386	1
ZNF22	0.0974711	0.272043	0.357	0.175	1
ETHE1	0.0979504	0.279105	0.452	0.246	1
FBXO15	0.0990854	-0.264993	0.286	0.421	1
IFIT1	0.10046	-0.292581	0.619	0.754	1
ENSMMUG00000061718	0.101991	0.260303	0.119	0.018	1
PAPSS2	0.103888	0.267529	0.619	0.404	1
CDK5RAP3	0.104394	-0.250121	0.262	0.439	1
NSRP1	0.106448	-0.26083	0.286	0.421	1
ENSMMUG00000011287	0.10738	0.275837	0.19	0.07	1
VAMP5	0.108165	0.264953	0.357	0.211	1
CAMKMT	0.110373	-0.289608	0.286	0.421	1
SMG6	0.110619	-0.268888	0.238	0.386	1
SCGB1A1	0.1115	-0.26209	0.238	0.421	1
NF1	0.112517	0.346408	0.548	0.351	1
CYSTM1	0.113913	0.256274	0.714	0.579	1
SSBP2	0.11395	0.262033	0.619	0.456	1
GSK3B	0.114106	0.268474	0.548	0.351	1
GSPT1	0.114442	-0.254541	0.357	0.509	1
ZYX	0.115078	0.2642	0.357	0.175	1
NUDT4	0.115915	-0.250184	0.405	0.614	1
SIK3	0.116087	0.266901	0.619	0.439	1
FN1	0.125243	0.273255	0.381	0.211	1
ATAD2	0.126399	0.25825	0.286	0.14	1
PAIP2	0.127215	-0.253174	0.452	0.649	1
NR3C1	0.132697	-0.269488	0.381	0.561	1
BCAS3	0.133115	0.253904	0.452	0.263	1
CD44	0.136771	0.278801	0.667	0.474	1
ENSMMUG00000063725	0.151306	0.290108	0.286	0.158	1
RMDN1	0.151402	0.256035	0.381	0.211	1
S100A8	0.15356	-0.27555	0.024	0.123	1
CARMIL1	0.154923	0.264827	0.405	0.263	1
SLC18B1	0.157626	-0.258951	0.31	0.491	1
RASSF8	0.159308	0.250022	0.167	0.053	1
IFIT2	0.16017	-0.262908	0.5	0.579	1
SPATA6	0.16734	-0.257201	0.357	0.526	1
MTSS1	0.169687	0.2568	0.452	0.316	1
IFT27	0.1761	-0.261293	0.429	0.614	1
KLF6	0.180863	0.250352	0.524	0.351	1
GSTA4	0.180959	0.283762	0.333	0.175	1
S100A2	0.183625	0.274859	0.286	0.158	1
HBA	0.192378	-0.294357	0.048	0.158	1
ENSMMUG00000049154	0.196657	0.29221	0.429	0.263	1
THSD4	0.19937	0.255129	0.286	0.158	1
RUVBL2	0.203869	-0.252875	0.5	0.632	1
ARHGDIB	0.204212	0.281093	0.429	0.263	1
MRC1	0.227664	0.263967	0.405	0.316	1
COL21A1	0.266636	0.262829	0.548	0.404	1
CCL18	0.293398	0.260016	0.452	0.386	1
ENSMMUG00000002075	0.298782	0.271371	0.476	0.351	1

## Sheet: Epithelial_NX
	p_val	avg_log2FC	pct.1	pct.2	p_val_adj
ENSMMUG00000062894	3.79817e-06	-0.665966	0.013	0.302	0.0815125
ENSMMUG00000028695	1.01421e-05	-0.756792	0.013	0.283	0.217659
RBPMS	1.76877e-05	-0.616957	0.592	0.698	0.379596
ENSMMUG00000060590	2.4318e-05	-0.520513	0.013	0.264	0.521888
APOL2	6.04609e-05	-0.329563	0.013	0.245	1
TBC1D32	0.000130165	0.331663	0.382	0.075	1
ENSMMUG00000022489	0.000186321	-0.443355	0.395	0.547	1
CD7	0.000192424	-0.37043	0	0.151	1
BMT2	0.000215391	-0.724888	0.25	0.453	1
RESF1	0.000231237	-0.353276	0.132	0.415	1
STARD3NL	0.000283617	0.260519	0.487	0.17	1
ICAM1	0.000322461	-0.440666	0.053	0.283	1
STXBP6	0.000370297	0.452532	0.526	0.208	1
TRAC	0.00053866	-0.311989	0	0.132	1
CLIP1	0.00067337	0.270787	0.618	0.302	1
SERINC5	0.000849137	0.292562	0.566	0.245	1
CRIP2	0.000914759	0.267297	0.75	0.434	1
TPGS2	0.000948906	0.288736	0.526	0.208	1
ITGB4	0.000977675	0.350856	0.526	0.208	1
IFI27	0.00103561	-0.61737	0.158	0.34	1
EFCAB11	0.00106504	0.450391	0.684	0.377	1
ADORA2B	0.00107384	-0.616164	0.132	0.321	1
LARGE1	0.00128607	0.308318	0.447	0.151	1
CYP2C75	0.00139429	0.250242	0.263	0.038	1
ENSMMUG00000063583	0.00149757	-0.298042	0	0.113	1
RNF213	0.00159102	-0.280109	0.553	0.585	1
LIMD2	0.00164823	-0.3121	0.026	0.208	1
STAM2	0.00193386	0.261397	0.395	0.132	1
NAPG	0.00194105	0.301983	0.553	0.245	1
GIMAP7	0.0022046	-0.363272	0.026	0.208	1
ERLIN2	0.00224288	0.360998	0.474	0.189	1
CD3D	0.00234508	-0.334127	0.013	0.113	1
SPATS2L	0.00262714	0.361805	0.737	0.453	1
SAMD4B	0.00268558	0.275863	0.474	0.189	1
ETS1	0.0029354	-0.326944	0.039	0.17	1
NDRG2	0.0030972	0.402615	0.553	0.264	1
ARHGAP45	0.00329331	-0.261631	0.053	0.208	1
CD3E	0.00339184	-0.327072	0.013	0.151	1
ENSMMUG00000064139	0.00357417	-0.290211	0.789	0.849	1
RNPEP	0.00357708	0.259431	0.395	0.132	1
EHF	0.00366433	0.317081	0.789	0.509	1
VAV3	0.00383535	0.327232	0.513	0.226	1
TMEM212	0.00468381	0.255023	0.355	0.113	1
ZNF19	0.0047969	0.336272	0.461	0.189	1
ENSMMUG00000054038	0.00513452	-0.299589	0.658	0.698	1
ENSMMUG00000062702	0.00523532	-0.290074	0.026	0.189	1
ENSMMUG00000061363	0.00572574	-0.273452	0.026	0.189	1
MIPOL1	0.00584181	0.350251	0.697	0.415	1
MAMU-A	0.00608211	-0.259308	0.816	0.906	1
KDELR2	0.00615829	0.255884	0.711	0.434	1
MYCBP2	0.00668243	0.339794	0.579	0.34	1
ATP6V1FNB	0.00693182	-0.32638	0.408	0.547	1
ZBTB1	0.00704786	0.283291	0.579	0.302	1
ENO1	0.00705398	-0.269649	0.579	0.66	1
TEKT4	0.00789714	0.324329	0.513	0.245	1
PTPRCAP	0.00792845	-0.358149	0.066	0.189	1
PTPRC	0.00877352	-0.422127	0.224	0.396	1
PGLS	0.00882788	0.284892	0.632	0.358	1
PTPRM	0.00888652	0.261798	0.461	0.208	1
LMNTD1	0.00889049	0.305781	0.395	0.151	1
PDCD2	0.00924367	-0.272473	0.329	0.509	1
TM4SF1	0.00933009	-0.272771	0.026	0.113	1
ENSMMUG00000041076	0.00970485	0.332632	0.842	0.623	1
FHIT	0.00989144	0.25518	0.434	0.189	1
GIMAP6	0.0103584	-0.253778	0.026	0.151	1
CDK5RAP3	0.0103949	0.277052	0.461	0.208	1
HYOU1	0.0104395	-0.277902	0.132	0.321	1
NOS1AP	0.0107744	0.301353	0.329	0.151	1
CD53	0.0108543	-0.276211	0.184	0.302	1
CTBP2	0.0108646	0.281274	0.605	0.34	1
RAC2	0.0113108	-0.25477	0.118	0.17	1
MAP9	0.0118872	0.297042	0.5	0.245	1
RIPOR2	0.0121237	-0.281186	0.026	0.132	1
TPP1	0.0121625	-0.28883	0.276	0.358	1
TAPBP	0.0133364	-0.276376	0.553	0.698	1
MYO1F	0.0139923	-0.275236	0.105	0.245	1
CYHR1	0.0141317	-0.273004	0.211	0.453	1
HERPUD2	0.0141416	-0.257972	0.132	0.302	1
AHI1	0.0145876	0.308168	0.711	0.585	1
SEMA3E	0.0157658	0.314974	0.289	0.094	1
USP16	0.0164711	0.258694	0.632	0.377	1
ABCC5	0.0164892	0.257996	0.513	0.264	1
MLEC	0.0167872	0.268228	0.632	0.377	1
GRK5	0.017385	0.281398	0.592	0.34	1
USO1	0.0177563	0.271886	0.605	0.358	1
ENSMMUG00000052293	0.018634	-0.333051	0.447	0.566	1
RASSF7	0.0187505	0.256337	0.487	0.245	1
WDFY1	0.0190289	0.255261	0.487	0.245	1
TTC3	0.0193068	0.255497	0.487	0.245	1
ABITRAM	0.0197493	0.288912	0.487	0.264	1
TBCB	0.0199949	-0.273347	0.408	0.604	1
SPATS1	0.0207587	0.250797	0.316	0.113	1
RNF167	0.0209626	-0.331848	0.474	0.566	1
ENSMMUG00000061128	0.0211914	-0.3277	0.408	0.623	1
JMJD8	0.0215332	0.254058	0.382	0.17	1
CMAH	0.0217199	0.294479	0.539	0.302	1
ZFAND3	0.0223139	0.264687	0.789	0.566	1
ENSMMUG00000063913	0.0230357	0.272977	0.408	0.208	1
TRAK1	0.0232933	0.266616	0.658	0.415	1
PPFIA1	0.0233016	0.281867	0.513	0.283	1
LYN	0.0235367	0.251839	0.658	0.415	1
LMO7	0.0240074	0.302811	0.671	0.491	1
KDM1B	0.0246647	0.260947	0.539	0.302	1
RAB11FIP1	0.0247289	-0.296783	0.553	0.755	1
ANKRD26	0.0255502	0.261337	0.618	0.377	1
SIPA1L1	0.0256755	0.308283	0.684	0.472	1
PLA1A	0.0268236	-0.253947	0.026	0.132	1
EFL1	0.0269757	-0.25332	0.158	0.358	1
RNASE6	0.0269775	-0.252477	0.105	0.208	1
ENSMMUG00000022874	0.0284066	0.272483	0.421	0.226	1
YEATS2	0.0286954	0.275111	0.592	0.358	1
STRN3	0.028722	0.288407	0.5	0.283	1
CMPK1	0.029873	0.253649	0.553	0.321	1
BOLA3	0.0301714	-0.276556	0.395	0.566	1
FLNA	0.0310626	-0.279391	0.316	0.547	1
IQCG	0.0315834	0.278899	0.684	0.453	1
LRPAP1	0.0317371	0.267689	0.697	0.472	1
SLC22A4	0.0318605	0.316483	0.553	0.358	1
PARP6	0.032544	0.254524	0.711	0.491	1
WIPF1	0.0327097	-0.264711	0.132	0.283	1
SLC31A1	0.0330511	0.284398	0.658	0.434	1
NEBL	0.0334647	0.330614	0.697	0.547	1
ARHGEF1	0.0343161	-0.279077	0.145	0.302	1
SRGN	0.034629	-0.385245	0.224	0.415	1
LMAN1	0.0351193	0.277504	0.579	0.358	1
CCDC66	0.0353447	0.2904	0.566	0.34	1
SLC39A10	0.035368	0.254334	0.368	0.17	1
BCL2L2-PABPN1	0.0358764	0.255933	0.711	0.491	1
CLDND1	0.0365893	-0.257046	0.105	0.245	1
ARFIP1	0.0365988	0.271427	0.592	0.377	1
SLK	0.037066	0.279922	0.658	0.472	1
SYNCRIP	0.0371863	-0.279027	0.408	0.585	1
SPAG17	0.0374521	0.313905	0.632	0.491	1
CLU	0.0376661	0.296656	0.566	0.34	1
ST6GALNAC3	0.0377449	0.286306	0.395	0.189	1
CD69	0.0378832	-0.254127	0.066	0.17	1
COTL1	0.0381081	-0.31105	0.224	0.434	1
CCDC91	0.0385362	0.289588	0.553	0.358	1
CADPS2	0.038792	0.269139	0.355	0.189	1
RGCC	0.0392834	-0.358238	0.395	0.585	1
PRKCH	0.0400302	-0.262733	0.171	0.302	1
FAM216B	0.0400976	0.280231	0.461	0.245	1
TMED9	0.0406733	0.274136	0.487	0.283	1
ERC1	0.0408891	0.282966	0.592	0.396	1
ENSMMUG00000022075	0.0421376	-0.283935	0.224	0.396	1
IQCA1	0.0432303	0.298353	0.539	0.34	1
OSBPL1A	0.0449849	0.268752	0.553	0.377	1
MRTFB	0.0454303	0.266261	0.697	0.491	1
KLHDC10	0.0466821	0.27288	0.434	0.264	1
SPATA18	0.0483097	0.32324	0.447	0.245	1
ENSMMUG00000014256	0.0500959	-0.323234	0.737	0.868	1
ZC3H11A	0.0506966	0.251831	0.474	0.283	1
IL7R	0.0510888	-0.296675	0.092	0.226	1
PDCD4	0.0525442	-0.264512	0.395	0.528	1
PLEKHA5	0.0545083	0.265142	0.724	0.547	1
ANXA6	0.0546114	0.260731	0.382	0.189	1
AKAP14	0.0546804	0.313105	0.539	0.34	1
CORO1A	0.0548517	-0.308562	0.145	0.264	1
ATF7IP	0.0604181	0.256585	0.579	0.415	1
ENSMMUG00000054965	0.0608631	0.259355	0.368	0.189	1
BMPR1B	0.0612953	0.326128	0.711	0.585	1
PARM1	0.061397	-0.255639	0.316	0.491	1
WWOX	0.0619135	0.295283	0.724	0.547	1
MGLL	0.0623809	0.250851	0.632	0.491	1
GMDS	0.0645368	0.28799	0.697	0.509	1
LMO3	0.064603	0.254825	0.395	0.208	1
IFT43	0.0678257	0.25752	0.632	0.434	1
ENSMMUG00000028699	0.0694378	0.266053	0.276	0.113	1
FAM81A	0.0697796	0.256584	0.368	0.189	1
BPIFB1	0.0720491	0.374427	0.184	0.057	1
ENSMMUG00000047184	0.0723732	0.266442	0.461	0.264	1
MT1X	0.0735037	0.396846	0.421	0.245	1
PIR	0.0747143	0.251806	0.579	0.453	1
HSPB1	0.0756612	0.33223	0.526	0.34	1
IRF1	0.0758831	-0.251433	0.368	0.453	1
ARHGAP24	0.0802946	0.263651	0.618	0.434	1
LCP1	0.0841803	-0.292998	0.237	0.415	1
IFT88	0.0864117	0.25996	0.605	0.415	1
WARS1.1	0.0886671	-0.296778	0.329	0.453	1
GDF15	0.0933445	-0.261846	0.105	0.208	1
MAGI1	0.0947105	0.252034	0.447	0.283	1
DNALI1	0.098166	0.261836	0.618	0.491	1
GBP3	0.0986407	-0.268715	0.303	0.396	1
WDR78	0.0996723	0.275058	0.697	0.528	1
GMFG	0.100842	-0.259847	0.434	0.547	1
NME5	0.102207	0.251855	0.487	0.302	1
RETREG1	0.104913	0.250171	0.5	0.321	1
S100A4	0.10494	-0.351006	0.368	0.528	1
HP	0.110091	0.259497	0.276	0.132	1
FCN3	0.112888	0.272042	0.724	0.585	1
COL21A1	0.112897	0.298786	0.605	0.453	1
TTC26	0.11432	0.262965	0.474	0.321	1
TMC5	0.120552	0.251445	0.737	0.604	1
CNFN	0.135149	0.253594	0.513	0.34	1
MT1E	0.137246	0.276921	0.816	0.736	1
EMP3	0.139897	-0.267558	0.289	0.396	1
CD52	0.142486	-0.282646	0.25	0.415	1
TFF3	0.142574	-0.297943	0.289	0.34	1
ENSMMUG00000050829	0.152221	-0.256318	0.539	0.679	1
ENSMMUG00000045208	0.164331	-0.267121	0.289	0.396	1
LAPTM5	0.165121	-0.270467	0.211	0.358	1
CD48	0.184943	-0.290089	0.211	0.34	1
MT2A	0.196388	0.270325	0.737	0.642	1
S100A8	0.311097	0.302736	0.132	0.057	1

[truncated: 10 more sheets: Macrophages and Monocytes_2dpi, Macrophages and Monocytes_NX, Mast_2dpi, Mast_NX, Neutrophils_2dpi, Neutrophils_NX, pDC_2dpi, pDC_NX, Recovered_Sheet1, Recovered_Sheet2]
