# Supplementary material for: Passive infusion of an S2-Stem broadly neutralizing antibody protects against SARS-CoV-2 infection and lower airway inflammation in rhesus macaques
Source: PLoS Pathog. 2025 Jan 23;21(1):e1012456. doi: 10.1371/journal.ppat.1012456 (PMC11793774; doi:10.1371/journal.ppat.1012456)
Supplement: S6 Data — (XLSX) [file ppat.1012456.s007.xlsx]

## Sheet: Sheet1
Sample	# Input reads	# Trimmed reads (fastp)	# Mapped reads	% Mapped reads	# Trimmed reads (iVar)	Coverage median	% Coverage > 1x	% Coverage > 10x	Included in sequence analysis
LL60-D2-aliquot-1	17507138	11621044	11271168	96.99	11254495	25772	99	99	Y
LL60-D2-aliquot-2	15702992	11303344	11058595	97.83	11038837	33098	99	99	Y
LL60-NX-aliquot-1	14783802	9946250	121913	1.23	2817	NA	43	3	N
LL60-NX-aliquot-2	11685428	7395352	50493	0.68	2676	NA	48	3	N
LM65-D2-aliquot-1	32572456	22900462	22898544	99.99	22861627	83071	100	100	Y
LM65-D2-aliquot-2	23466430	16687354	16685481	99.99	16655289	59227	100	100	Y
LM65-NX-aliquot-1	16898548	11549924	9269664	80.26	9235229	9089	77	73	N
LM65-NX-aliquot-2	14990920	10593830	5306882	50.09	5269799	12	98	59	N
LM98-D2-aliquot-1	14434204	9848368	6727741	68.31	6676600	NA	46	30	N
LM98-D2-aliquot-2	20696630	14508448	14337143	98.82	14317653	38259	93	93	N
LM98-NX-aliquot-1	9028264	6121548	2183978	35.68	2168661	NA	25	17	N
LM98-NX-aliquot-2	10103326	7099614	5502815	77.51	5491763	NA	49	22	N
MB11-D2-aliquot-1	19988982	13600364	13556761	99.68	13532554	52409	100	100	Y
MB11-D2-aliquot-2	15859674	11254092	11198053	99.5	11179661	42238	100	100	Y
MB11-NX-aliquot-1	16794972	11088740	2766729	24.95	2698018	NA	28	10	N
MB11-NX-aliquot-2	9113550	6176680	2882964	46.67	2861624	NA	47	24	N
RAu18-D2-aliquot-1	25197034	17105072	17098374	99.96	17065175	59836	100	100	Y
RAu18-D2-aliquot-2	27150618	19125098	19119415	99.97	19090782	70358	100	100	Y
RAu18-NX-aliquot-1	15986934	10991522	10943782	99.57	10922027	42234	100	100	Y
RAu18-NX-aliquot-2	18043484	13170294	13110820	99.55	13085306	48721	100	100	Y
RBt18-D2-aliquot-1	24101170	17128364	17116700	99.93	17085930	60529	100	100	Y
RBt18-D2-aliquot-2	25375660	17353876	17349347	99.97	17320235	63200	100	100	Y
RBt18-NX-aliquot-1	13158638	9257062	8484708	91.66	8462552	NA	47	41	N
RBt18-NX-aliquot-2	10888854	7577298	321173	4.24	279825	NA	17	6	N
RFu18-D2-aliquot-1	28585612	20407948	20389532	99.91	20354125	72977	100	100	Y
RFu18-D2-aliquot-2	14393644	9860016	9853655	99.94	9840809	36004	100	100	Y
RFu18-NX-aliquot-1	19349288	13881976	13700662	98.69	13674396	50090	100	100	Y
RFu18-NX-aliquot-2	16677682	11843028	11794564	99.59	11773484	44420	100	100	Y
RGu18-D2-aliquot-1	26787700	18672392	18670810	99.99	18635921	63753	100	100	Y
RGu18-D2-aliquot-2	26502706	17958244	17956622	99.99	17925836	62118	100	100	Y
RGu18-NX-aliquot-1	15741626	11168784	11091410	99.31	11072070	39240	100	100	Y
RGu18-NX-aliquot-2	17042844	11998130	11938658	99.5	11918177	45336	100	100	Y
RHv18-D2-aliquot-1	16843522	12247216	12189725	99.53	12172414	39203	99	99	Y
RHv18-D2-aliquot-2	12619448	8675264	8638339	99.57	8621035	30345	100	100	Y
RHv18-NX-aliquot-1	10221642	6575468	42038	0.64	1948	NA	9	2	N
RHv18-NX-aliquot-2	12486894	8309684	33678	0.41	2578	NA	44	2	N
RIL18-D2-aliquot-1	18816590	13005610	12820068	98.57	12804775	44015	100	100	Y
RIL18-D2-aliquot-2	11915672	8468714	8385240	99.01	8368077	27745	100	100	Y
RIL18-NX-aliquot-1	11901588	6756472	119563	1.77	6967	2	76	12	N
RIL18-NX-aliquot-2	11590302	6732782	109118	1.62	9087	NA	28	3	N
RIn18-D2-aliquot-1	26165188	18557520	18548723	99.95	18515214	67455	100	100	Y
RIn18-D2-aliquot-2	27690758	19871426	19862008	99.95	19827498	72766	100	100	Y
RIn18-NX-aliquot-1	10430872	6773084	45132	0.67	3491	NA	8	3	N
RIn18-NX-aliquot-2	11216776	7411508	42063	0.57	3103	NA	11	2	N
RIr18-D2-aliquot-1	21008306	14576184	14534053	99.71	14504348	54192	100	100	Y
RIr18-D2-aliquot-2	20464022	11830898	11785686	99.62	11760245	42899	100	100	Y
RIr18-NX-aliquot-1	14983530	9763206	132180	1.35	89236	3	77	10	N
RIr18-NX-aliquot-2	14102948	9424984	25310	0.27	2218	NA	37	2	N
RJn18-D2-aliquot-1	15229280	10836280	10789234	99.57	10767754	42039	100	100	Y
RJn18-D2-aliquot-2	16942840	11687926	11643598	99.62	11620296	44205	100	100	Y
RJn18-NX-aliquot-1	13388484	8576762	6360075	74.15	6296923	NA	25	13	N
RJn18-NX-aliquot-2	14707440	9405588	7316641	77.79	7298599	17	56	50	N
RJr18-D2-aliquot-1	17914582	12512450	12475027	99.7	12449649	47553	100	100	Y
RJr18-D2-aliquot-2	16416954	11406556	11367904	99.66	11345777	42843	100	100	Y
RJr18-NX-aliquot-1	18080014	12465568	7877280	63.19	7859447	29001	100	100	Y
RJr18-NX-aliquot-2	17792000	12330106	9167391	74.35	9147791	34462	100	100	Y
RNw18-D2-aliquot-1	25300438	17686308	17684424	99.99	17651383	64430	100	100	Y
RNw18-D2-aliquot-2	23534418	15836148	15834753	99.99	15803796	56612	100	100	Y
RNw18-NX-aliquot-1	21496738	15119066	14996493	99.19	14963986	57217	100	100	Y
RNw18-NX-aliquot-2	20172694	13541104	13382826	98.83	13352491	49849	100	100	Y
ROk18-D2-aliquot-1	35434212	26056858	26046211	99.96	26001634	100839	100	100	Y
ROk18-D2-aliquot-2	18115914	12248872	12244138	99.96	12222052	47155	100	100	Y
ROk18-NX-aliquot-1	22590600	15668260	15597697	99.55	15565421	61653	100	100	Y
ROk18-NX-aliquot-2	20068592	13925166	13828743	99.31	13800345	51026	100	100	Y
ROt18-D2-aliquot-1	23172688	16059984	16032714	99.83	16002478	57453	100	100	Y
ROt18-D2-aliquot-2	24488078	17187366	17152497	99.8	17122853	62774	100	100	Y
ROt18-NX-aliquot-1	20674318	14206422	13966905	98.31	13947328	48903	100	100	Y
ROt18-NX-aliquot-2	17397744	10580600	10363774	97.95	10336066	32635	100	100	Y
RPb19-D2-aliquot-1	15880604	11616048	10383340	89.39	10356144	13150	91	80	N
RPb19-D2-aliquot-2	13585006	9674994	9054894	93.59	9037571	21882	99	99	N
RPb19-NX-aliquot-1	12370982	7763716	93918	1.21	23156	NA	22	2	N
RPb19-NX-aliquot-2	11171090	7559958	38197	0.51	1523	NA	46	3	N
RUv18-D2-aliquot-1	25891030	18702906	18491125	98.87	18460448	65565	100	100	Y
RUv18-D2-aliquot-2	42943122	30542304	30348922	99.37	30308133	119292	100	100	Y
RUv18-NX-aliquot-1	18121006	12440306	10422419	83.78	10402147	35616	100	100	Y
RUv18-NX-aliquot-2	20953138	14636158	11886515	81.21	11869447	43282	100	100	Y
RVo18-D2-Ali-2	26778068	18782916	18616649	99.11	18595017	69915	100	100	Y
RVo18-D2-aliquot-1	26874024	18946790	18708366	98.74	18675168	67665	100	100	Y
RVo18-NX-aliquot-1	22700776	15447952	15418868	99.81	15386999	60233	100	100	Y
RVo18-NX-aliquot-2	19593128	13181090	13143545	99.72	13115567	48405	100	100	Y
RWj18-D2-aliquot-1	25999194	18800340	18778827	99.89	18744155	74363	100	100	Y
RWj18-D2-aliquot-2	16316134	11128666	11120589	99.93	11098066	41344	100	100	Y
RWj18-NX-aliquot-1	17056572	11947010	11716705	98.07	11694326	38069	100	100	Y
RWj18-NX-aliquot-2	17783154	13048804	12670271	97.1	12646509	38434	100	100	Y
RWo17-D2-aliquot-1	20414542	14357018	14249197	99.25	14222614	51750	100	100	Y
RWo17-D2-aliquot-2	15887116	11282500	11189078	99.17	11168427	43138	100	100	Y
RWo17-NX-aliquot-1	15129962	10492718	6463058	61.6	6437454	56	98	83	N
RWo17-NX-aliquot-2	11944456	7008154	53062	0.76	2221	NA	11	2	N
RYu18-D2-aliquot-1	17439022	12290682	12171996	99.03	12146869	42975	100	100	Y
RYu18-D2-aliquot-2	15301256	10413080	10330560	99.21	10308108	36744	100	100	Y
RYu18-NX-aliquot-1	8483720	5636484	321251	5.7	295438	3	69	25	N
RYu18-NX-aliquot-2	12451286	8511706	2076129	24.39	2020112	NA	24	14	N
RZn18-D2-aliquot-1	17856066	10948218	10932907	99.86	10906761	39692	100	100	Y
RZn18-D2-aliquot-2	20842456	13705354	13691102	99.9	13664136	53067	100	100	Y
RZn18-NX-aliquot-1	21399196	14974558	14202370	94.84	14166550	36669	97	96	Y
RZn18-NX-aliquot-2	15601176	10688650	10385316	97.16	10363938	31484	99	99	Y
