# Supplementary material for: Passive infusion of an S2-Stem broadly neutralizing antibody protects against SARS-CoV-2 infection and lower airway inflammation in rhesus macaques
Source: PLoS Pathog. 2025 Jan 23;21(1):e1012456. doi: 10.1371/journal.ppat.1012456 (PMC11793774; doi:10.1371/journal.ppat.1012456)
Supplement: S13 Data — (XLSX) [file ppat.1012456.s014.xlsx]

## Sheet: Fig. 1B
	PGT121 @ 10mg						40.8 @ 0.1mg						40.8 @ 1mg						40.8 @ 10mg
	LM65	RAu18	RHv18	RJr18	RVo18	RWo17	RFu18	RIr18	ROk18	ROt18	RUv18	RWj18	LL60	MB11	RBt18	RGu18	RIL18	RYu18	LM98	RIn18	RJn18	RNw18	RPb19	RZn18
-4	1	1	1	1	1	1	1	1	1	1	1	1	1	1	1	1	1	1	1	1	1	1	1	1
2	417000	10500000	127000	2340000	1780000	836	31800000	1280	2660000	6430000	43500000	7260	582	1	13700000	11800000	108	246	1	11200	1630	401000	1	63500
7/8	736	69000	50	47400	28800	1380	31600	1	82100	10400	15100	50	1	1	50	827	1	1	1	1	50	3590	1	50

## Sheet: Fig. 1C
	PGT121 @ 10mg						40.8 @ 0.1mg						40.8 @ 1mg						40.8 @ 10mg
	LM65	RAu18	RHv18	RJr18	RVo18	RWo17	RFu18	RIr18	ROk18	ROt18	RUv18	RWj18	LL60	MB11	RBt18	RGu18	RIL18	RYu18	LM98	RIn18	RJn18	RNw18	RPb19	RZn18
-4	1	1	1	1	1	1	1	1	1	1	1	1	1	1	1	1	1	1	1	1	1	1	1	1
2	398000	940	23800	1	1100000	49700	50	511000	16700000	1	304	14200000	1340000	538000	24400	790	1050000	4520000	1	12700	6210000	17900000	11900	17400000
7/8	1	1	1080	50	1620000	99900	4720	2320	12800	1	1	1	16000	296000	50	1	1	104000	1	70000	3090	4940	1	12200

## Sheet: Fig. 1D
	cc40.8 10mg/kg						cc40.8 1mg/kg						cc40.8 0.1mg/kg
	RPb19	RNw18	RIn18	RZn18	LM98	RJn18	RIL18	MB11	RBt18	LL60	RYu18	RGu18	RWj18	RUv18	ROk18	RFu18	ROt18	RIr18
-4	2174.46	1160.14	533.847	842.232	3845.51	3231.7	38.4491	36.9068	41.4929	52.3295	68.1343	75.0226	3.0346	1.17761	2.34975	2.21918	3.09521	3.39783
0	2603.63	532.697	512.149	897.221	2042.22	1514.58	20.3134	11.328	10.8892	52.5609	30.4021	14.5673	1.70379	0.761583	1.63281	2.10146	1.45945	2.63818
2	2681.77	759.224	641.028	853.365	206.778	1076.37	33.706	9.27242	9.14057	17.3697	17.7847	48.9083	1.33508	0.688788	1.64254	1.75133	1.64487	2.67241
4	767.261	288.481	498.456	58.0079	516.382	451.549	11.1949	4.60275	6.12315	17.9294	18.0058	20.7394	1.00406	0.640599	1.21108	1.45404	1.68484	1.9915
7/8	587.46	107.255	380.464	124.728	879.925	637.591	10.7258	3.9253	4.77602	9.13986	20.8965	16.0136	0.787046	0.646275	0.990983	1.15318	1.04714	3.25077

## Sheet: Fig. 1E
	PGT121 10mg/kg						CC40.8 10mg/kg						CC40.8 1mg/kg						CC40.8 0.1mg/kg
	LM65	RVo18	RWo17	RJr18	RHv18	RAu18	RPb19	RIn18	RZn18	RNw18	LM98	RJn18	RIL18	MB11	RBt18	LL60	RYu18	RGu18	RWj18	RUv18	RFu18	ROk18	RIr18	ROt18
-4	0.0001	0.0001	0.0001	0.0001	0.0001	0.0001	0.049052	0.033505	0.029859	0.0159	0.047694	0.012968	0.00255	0.006291	0.008328	0.003253	0.00328	0.003292	0.0001	0.0001	0.0001	0.0001	0.0001	0.0001
2	0.0001	0.0001	0.0001	0.0001	0.0001	0.0001	0.14146	0.387852		0.112647	0.021361	0.0249003	0.005286	0.003113	0.013152	0.006176	0.004541	0.013561	0.0001	0.002522	0.0001	0.0001	0.001262	0.001678
7/8	0.0001	0.0001	0.0001	0.0001	0.0001	0.0001	0.018957	0.009523	0.030219	0.004437	0.145075	0.006989	0.0001	0.001196	0.01259	0.004223	0.007475	0.00183	0.0001	0.004064	0.000236	0.000799	8.22e-05	0.0001

## Sheet: Fig. 2B
	PGT121 10mg/kg						CC40.8 10mg/kg						CC40.8 1mg/kg						CC40.8 0.1mg/kg
	LM65	RVo18	RWo17	RJr18	RHv18	RAu18	RPb19	RIn18	RNw18	RZn18	LM98	RJn18	RIL18	MB11	RBt18	LL60	RYu18	RGu18	RWj18	RUv18	RFu18	ROk18	RIr18	ROt18
-4	0.17	1.03	0.41	0.31	0.75	0.3	0.55	0.13	0.7	0.71	0.62	0.52	0.75	0.21	0.5	1.86	1.15	0.43	0.11	0.87	3.96	1.94	0.71	0.48
2	11.8	34.7	17.8	16	1.41	31.3	0.01	2.75	2.31		0.95	1.76	0.17	0.99	10.6	0.01	0.35	4.03	1.41	37	16.1		40.7	45.7
7 / 8	14.3	11.1	0.77	5.74	2.01	1.96	5.15	0.012	0.03	0.01	5.15	0.87	0.51	0.01	0.13	0.1	0.66	0.96	0.023	1.14	5.71	2	2.74	8.81

## Sheet: Fig. 2C
	PGT121 10mg/kg						CC40.8 10mg/kg						CC40.8 1mg/kg						CC40.8 0.1mg/kg
	LM65	RVo18	RWo17	RJr18	RHv18	RAu18	RPb19	RIn18	RNw18	RZn18	LM98	RJn18	RIL18	MB11	RBt18	LL60	RYu18	RGu18	RWj18	RUv18	RFu18	ROk18	RIr18	ROt18
-4	92.7	82.5	90.6	96.2	95.2	86.3	91.1	96.6	94.2	92.6	83.2	91.4	94.1	87.9	81.2	82.7	96	89.3	95.8	93.1	85.8	85.6	89	93.2
2	9.99	25.1	0	75.4	84.9	19.1	88.99	77.7	85.6		87.6	88.8	25.4	92	78.8	88.4	95.8	89.6	16.1	52	71		26.6	28
7 / 8	50.5	59.3	85.7	28.3	71.3	84	76.9	92.4	83.4	96.7	76.9	90.1	85.6	86.1	73.1	81.1	93	73.6	81.7	43.9	68.8	52.7	83.4	49

## Sheet: Fig. 2D
	PGT121 10mg/kg						CC40.8 10mg/kg						CC40.8 1mg/kg						CC40.8 0.1mg/kg
	LM65	RVo18	RWo17	RJr18	RHv18	RAu18	RPb19	RIn18	RNw18	RZn18	LM98	RJn18	RIL18	MB11	RBt18	LL60	RYu18	RGu18	RWj18	RUv18	RFu18	ROk18	RIr18	ROt18
-4	6.68	17.4	9.02	3.47	6.91	4.8	8.34	3.21	4.98	6.52	16.4	8.19	5.15	11.8	8.73	15.5	2.89	9.93	4.35	5.91	10.3	12.1	10.1	6.3
2	77	38.5	82.2	8.6	13.2	19.1	10.3	19.6	11.9		11.7	9.61	74.4	8.03	10.6	11.9	3.93	6.18	84.1	10.9	12.8		32.7	26
7 / 8	34.9	29.1	13.3	66.3	26.2	14	18.1	7.57	16.3	3.13	18.1	9.26	13.5	14.4	26.5	19.3	6.46	24.9	18.3	44.7	25.8	44.7	13.8	42

## Sheet: Fig. 2E
	PGT121 10mg/kg						CC40.8 10mg/kg						CC40.8 1mg/kg						CC40.8 0.1mg/kg
	LM65	RVo18	RWo17	RJr18	RHv18	RAu18	RPb19	RIn18	RNw18	RZn18	LM98	RJn18	RIL18	MB11	RBt18	LL60	RYu18	RGu18	RWj18	RUv18	RFu18	ROk18	RIr18	ROt18
2	6.11711	5.07422	5.44011	5.68966	0.910733	6.70506	-5.78136	4.40285	1.72247		0.615659	1.75899	-2.14136	2.23704	4.40599	-7.53916	-1.71621	3.22837	3.68012	5.41037	2.02349		5.84107	6.57302
7 / 8	6.39434	3.42984	0.909235	4.21071	1.42223	2.70782	3.22707	-3.43741	-4.54432	-6.14975	3.05423	0.742504	-0.556393	-4.39232	-1.94342	-4.21723	-0.801096	1.1587	-2.2578	0.389947	0.52799	0.0439434	1.94828	4.19804

## Sheet: Fig. 2F
	PGT121 10mg/kg						CC40.8 10mg/kg						CC40.8 1mg/kg						CC40.8 0.1mg/kg
	LM65	RVo18	RWo17	RJr18	RHv18	RAu18	RPb19	RIn18	RNw18	RZn18	LM98	RJn18	RIL18	MB11	RBt18	LL60	RYu18	RGu18	RWj18	RUv18	RFu18	ROk18	RIr18	ROt18
2	-3.21401	-1.71671		-0.351472	-0.165197	-2.17579	-0.0338078	-0.314109	-0.138116		0.0743473	-0.0416345	-1.88937	0.0657707	-0.0432841	0.096159	-0.00300875	0.00483855	-2.57296	-0.84027	-0.273159		-1.74238	-1.7349
7 / 8	-0.876286	-0.476362	-0.0802159	-1.76523	-0.417059	-0.0389712	-0.244467	-0.0641303	-0.17568	0.0625037	-0.1136	-0.0206671	-0.136584	-0.0298499	-0.151608	-0.0281854	-0.0458037	-0.278954	-0.22969	-1.08456	-0.318569	-0.699808	-0.093758	-0.927548

## Sheet: Fig. 2G
	PGT121 10mg/kg						CC40.8 10mg/kg						CC40.8 1mg/kg						CC40.8 0.1mg/kg
	LM65	RVo18	RWo17	RJr18	RHv18	RAu18	RPb19	RIn18	RNw18	RZn18	LM98	RJn18	RIL18	MB11	RBt18	LL60	RYu18	RGu18	RWj18	RUv18	RFu18	ROk18	RIr18	ROt18
2	3.52694	1.14577	3.18794	1.3094	0.93378	1.99247	0.304525	2.61021	1.25674		-0.487187	0.230673	3.85266	-0.555315	0.280011	-0.381307	0.44346	-0.684187	4.27302	0.883098	0.313499		1.69494	2.04509
7 / 8	2.38531	0.741932	0.560227	4.256	1.92281	1.54432	1.11787	1.23772	1.71065	-1.05871	0.142294	0.177149	1.39032	0.287282	1.60194	0.316333	1.16046	1.32628	2.07276	2.91904	1.32473	1.88527	0.450313	2.73697

[truncated: 64 more sheets: Fig. 3C, Fig. 3D, Fig. 3E, Fig. 3F, Fig. 3G, Fig. 3H, Fig. 3I, Fig. 3J, Fig. 3K, Fig. 3L, Fig. 3M, Fig. 4B, Fig. 4C, S8 A-D, Fig. 5A, Fig. 5B, Fig. 5C-D, Fig. S1A, Fig. S1B, Fig. S1C, Fig. S1D …]
